# Supplementary material for: National genomic epidemiology investigation revealed the spread of carbapenem-resistant Escherichia coli in healthy populations and the impact on public health
Source: Genome Med. 2024 Apr 16;16:57. doi: 10.1186/s13073-024-01310-x (PMC11020349; doi:10.1186/s13073-024-01310-x)
Supplement: Supplementary file 2 — Additional file 2: Table S1. Basic information of 147 CREC isolates collected from healthy populations. Table S2. MIC result of 147 CREC isolates to 15 drugs. Table S3. The location of the carbapenem resistance genes. Table S4. SNPs among 260 CREC isolates collected from healthy populations. Table S5. Chi-square analysis of ARGs carried by CREC in healthy people and clinical sources. Table S6. Chi-square analysis of VFs carried by CREC in healthy people and clinical sources. [file 13073_2024_1310_MOESM2_ESM.xlsx]

## Sheet: Table S1
Table S1: Basic information of 147 CREC isolates collected from healthy populations.
Isolates	Date	Location	Carbapenemases genes	Serotype	ST	Phlyogroup
181	2020	Zhejiang	blaOXA-48	O25:H4	-	B2
440	2020	Xinjiang	blaNDM-5	O116:H21	155	B1
536	2020	Zhejiang	blaNDM-5	-:H10	877	B1
826	2020	Zhejiang	blaNDM-1	O88:H31	4014	B1
921	2020	Zhejiang	blaNDM-5	O88:H31	101	B1
972	2020	Zhejiang	blaNDM-1	O88:H31	4014	B1
975	2020	Zhejiang	blaNDM-5	O33:H4	117	G
1019	2020	Zhejiang	blaNDM-5	O88:H25	155	B1
1228	2020	Zhejiang	blaNDM-1	O147:H21	-	A
1278	2020	Zhejiang	blaNDM-5	-:H11	48	A
1282	2020	Zhejiang	blaNDM-5	-:H11	48	A
1349	2020	Zhejiang	blaNDM-5	O19:H19	871	A
1564	2020	Inner Mongolia	blaNDM-5	O81:H27	7111	A
1636	2020	Tibet	blaNDM-9	O79:H12	457	F
1685	2020	Guangdong	blaNDM-5	O6:H11	48	A
1730	2020	Guangdong	blaNDM-1	O128:H12	515	B1
1735	2020	Guangdong	blaNDM-5	O166:H38	3288	A
1736	2020	Guangdong	blaNDM-5	O147:H21	6701	A
1791	2020	Guangdong	blaNDM-5	-:H20	410	C
1821	2020	Henan	blaNDM-5	O89:H10	-	A
1042-2	2020	Zhejiang	blaNDM-5	-:H9	410	C
1269-1	2020	Zhejiang	blaNDM-5	O9:H4	3014	A
1493-1	2020	Inner Mongolia	blaNDM-5	-:H19	-	A
1505-1	2020	Inner Mongolia	blaNDM-5	O9:H4	46	A
1536-1	2020	Inner Mongolia	blaNDM-5	O9:H30	361	A
1538-2	2020	Inner Mongolia	blaNDM-1	O51:H25	457	F
1539-1	2020	Inner Mongolia	blaNDM-5	O8:H9	90	C
1707-1	2020	Guangdong	blaNDM-5	O88:H31	4014	B1
1724-2	2020	Guangdong	blaNDM-5	O133:H29	-	D
1827-2	2020	Henan	blaNDM-5	O54:H21	-	D
C102	2022	Guangdong	blaNDM-5	O8:H9	410	C
C103-1	2022	Guangdong	blaNDM-5	O7:H4	93	A
C103-2	2022	Guangdong	blaNDM-5	O3:H38	-	A
C105	2022	Guangdong	blaNDM-5	O155:H32	-	A
C106-1	2022	Guangdong	blaNDM-5	O81:H23	224	B1
C107	2022	Guangdong	blaNDM-1	O81:H23	224	B1
C108-1	2022	Guangdong	blaNDM-5	O81:H23	224	B1
C113	2022	Guangdong	blaNDM-5	O46/O8/O134:H21	345	B1
C117	2022	Guangdong	blaNDM-5	O22:H7	211	B1
C121	2022	Guangdong	blaNDM-5	O9:H30	540	A
C133	2022	Guangdong	blaNDM-5	O81:H27	6792	A
C142	2022	Guangdong	blaNDM-5	O52:H45	2064	E
C160	2022	Guangdong	blaNDM-5	O8:H9	410	C
C162	2022	Guangdong	blaNDM-5	-:H10	877	B1
C177	2022	Guangdong	blaNDM-5	-:H40	101	B1
C267	2022	Hunan	blaNDM-5	O130:H25	156	B1
C274-1	2022	Hunan	blaNDM-5	O178/O153:H11	218	A
C282	2022	Hunan	blaNDM-1	-:H10	7014	A
C303	2022	Hubei	blaNDM-1	O88:H31	4014	B1
C319	2022	Hubei	blaNDM-5	O119:H49	101	B1
C409	2022	Henan	blaNDM-1	O21:H28	-	B1
C424	2022	Henan	blaNDM-5	O124:H19	746	A
C428-1	2022	Henan	blaNDM-6	O9:H30	361	A
C448	2022	Henan	blaNDM-5	O124:H19	746	A
C46	2022	Shandong	blaNDM-5	O103:H7	2787	B1
C47	2022	Shandong	blaNDM-5	O8:H51	155	B1
C482-1	2022	Henan	blaNDM-5	O86:H51	69	D
C484	2022	Henan	blaNDM-9	O83:H42	1485	F
C490	2022	Henan	blaNDM-5	O103:H43	48	A
C491	2022	Henan	blaNDM-5	O8:H4	-	A
C509-2	2022	Henan	blaNDM-5	O86:H51	1011	D
C519	2022	Henan	blaNDM-5	O153:H25	58	B1
C529	2022	Henan	blaNDM-5	-:H4	1421	A
C534	2022	Henan	blaNDM-5	-:H4	1421	A
C535	2022	Henan	blaNDM-5	-:H4	1421	A
C536-1	2022	Henan	blaNDM-5	-:H4	1421	A
C583	2022	Ningxia	blaNDM-5	O9/O30:H19	162	B1
C601	2022	Ningxia	blaNDM-5	O83:H42	1485	F
C706	2022	Ningxia	blaNDM-5	O18:H10	226	A
C811	2022	Henan	blaNDM-5	O23:H16	453	B1
C838	2022	Henan	blaNDM-5	O19:H4	648	F
C844-2	2022	Henan	blaNDM-1	O41:H45	3489	A
C856-2	2022	Henan	blaNDM-1	-:H20	48	A
C869-1	2022	Henan	blaNDM-5	O89:H10	617	A
C877-2	2022	Henan	blaNDM-5	O35:H34	-	B1
C877-3	2022	Henan	blaNDM-5	O35:H34	-	B1
C88	2022	Shandong	blaNDM-1	-:H5	77	A
C888-2	2022	Henan	blaNDM-5	O89:H10	617	A
C89	2022	Shandong	blaNDM-5	O8:H10	58	B1
C921	2022	Henan	blaNDM-5	O102:H51	224	B1
C937-1	2022	Henan	blaNDM-5	O81:H27	10	A
C938	2022	Henan	blaNDM-5	O89:H10	617	A
C94	2022	Shandong	blaNDM-5	O6:H10	-	A
C-P318	2022	Zhejiang	blaNDM-5	O8:H19	2079	B1
C-P346	2022	Zhejiang	blaNDM-5	O55:H51	155	B1
C-P393	2022	Zhejiang	blaNDM-5	-:H12	218	A
C-P398	2022	Zhejiang	blaNDM-1	O114:H11	48	A
CP491	2022	Zhejiang	blaNDM-1	O29:H12	101	B1
C-P563	2022	Zhejiang	blaNDM-5	O9:H4	46	A
C-P567	2022	Zhejiang	blaNDM-5	-:H9	410	C
C-P592	2022	Zhejiang	blaNDM-5	O23:H16	453	B1
C-P610	2022	Zhejiang	blaNDM-5	-:H12	218	A
C-P614	2022	Zhejiang	blaNDM-5	-:H9	410	C
C-P616	2022	Zhejiang	blaNDM-1	O89:H9	744	A
FJ151	2021	Fujian	blaNDM-1	O19:H4	648	F
FJ155	2021	Fujian	blaNDM-39	-:H19	746	A
FJ43-2	2021	Fujian	blaNDM-1	O153:H25	3489	A
FJ87-1	2021	Fujian	blaNDM-5	-:H23	224	B1
FJ88-1	2021	Fujian	blaNDM-5	-:H23	224	B1
GD20	2021	Guangdong	blaNDM-5	O36:H27	216	A
GD2-1	2021	Guangdong	blaNDM-5	-:H37	48	A
GD41	2021	Guangdong	blaNDM-5	O3:H21	2614	B1
GD42	2021	Guangdong	blaNDM-5	O32/O8:H10	1049	B1
GD48	2021	Guangdong	blaNDM-5	O46/O8/O134:H21	1725	B1
GD5	2021	Guangdong	blaNDM-5	O9:H4	1584	A
HN18	2021	Hunan	blaNDM-5	O85/O11:H25	-	D
HN22	2021	Hunan	blaNDM-5	O156:H37	7593	B1
HN24	2021	Hunan	blaNDM-1	O8:H9	744	A
HN30	2021	Hunan	blaNDM-5	O8:H42	2929	B1
HN83	2021	Hunan	blaNDM-5	O22:H16	1737	B1
J17-2	2022	Zhejiang	blaNDM-5	-:H10	48	A
J3-1	2022	Zhejiang	blaNDM-5	O8/O46/O134:H21	345	B1
J95	2022	Zhejiang	blaNDM-1	O10:H26	1114	A
M526-1	2022	Henan	blaNDM-5	-:H4	1421	A
NX14	2021	Ningxia	blaNDM-9	-:H10	156	B1
NX34-1	2021	Ningxia	blaNDM-9	-:H10	156	B1
NX36-2	2021	Ningxia	blaNDM-5	-:H19	162	B1
NX97	2021	Ningxia	blaNDM-5	-:H19	162	B1
P1	2022	Zhejiang	blaNDM-5	-:H23	224	B1
P5	2022	Zhejiang	blaNDM-5	O130:H45	5229	B1
P78	2022	Zhejiang	blaNDM-5	O8:H9	410	C
P91	2022	Zhejiang	blaNDM-5	O8:H9	410	C
SD129	2021	Shandong	blaNDM-5	O116:H9	2973	A
SD147	2021	Shandong	blaNDM-5	-:H21	602	B1
SD148	2021	Shandong	blaNDM-5	-:H21	602	B1
SD52	2021	Shandong	blaNDM-5	-:H40	752	A
TZ22	2021	Zhejiang	blaNDM-5	-:H4	117	G
TZ63	2021	Zhejiang	blaNDM-5	-:H48	898	A
WH19	2021	Hubei	blaNDM-5	O88:H10	877	B1
ZJTZ-C105	2022	Zhejiang	blaNDM-1	O29:H12	101	B1
ZJTZ-C132	2022	Zhejiang	blaNDM-1	O1:H15	2003	D
ZJTZ-C141	2022	Zhejiang	blaNDM-5	O29:H37	2073	B1
ZJTZ-C144	2022	Zhejiang	blaNDM-1	O152:H2	641	B1
ZJTZ-C179	2022	Zhejiang	blaNDM-4	O13/O135:H32	10	A
ZJTZ-C192	2022	Zhejiang	blaNDM-5	O153:H27	10	A
ZJTZ-C194	2022	Zhejiang	blaNDM-5	O153:H27	10	A
ZJTZ-C195	2022	Zhejiang	blaNDM-5	O153:H27	10	A
ZJTZ-C206	2022	Zhejiang	blaNDM-5	O54:H5	2913	A
ZJTZ-C227	2022	Zhejiang	blaNDM-5	O86:H25	58	B1
ZJTZ-C252	2022	Zhejiang	blaNDM-1	O1:H15	2003	D
ZJTZ-C259	2022	Zhejiang	blaNDM-5	O100/O154:H32	-	A
ZJTZ-C287	2022	Zhejiang	blaNDM-5	O29:H37	2073	B1
ZZ11	2021	Henan	blaNDM-5	-:H23	224	B1
ZZ12	2021	Henan	blaNDM-5	-:H23	224	B1
ZZ16	2021	Henan	blaNDM-5	-:H23	224	B1
ZZ26	2021	Henan	blaNDM-5	O29:H21	359	B1
ZZ72	2021	Henan	blaNDM-5	-:H21	949	B1

## Sheet: Table S2
Table S2: MIC result of 147 CREC isolates to 15 drugs.
Isolates	Location	Date	Imipenem	Meropenem	Ertapenem	Cefmetazole	Ceftazidime	Cefotaxime	Piperacillin	Sulbactam	Ceftazidime	Cefepime	Polymyxin B	Tigecycline	Ciprofloxacin	amikacin	Aztreonam
1019	Zhejiang Province	2020	4	8	4	8	>128	64	64/4	64/32	16/4	8	≤0.5	1	≤1	≤4	≤4
1505-1	Inner Mongolia	2020	4	8	8	32	>128	128	128/4	128/64	>64/4	32	4	0.5	>32	≤4	16
1536-1	Inner Mongolia	2020	8	32	64	>128	>128	>128	>256/4	>256/128	16/4	>64	≤0.5	0.5	>32	≤4	>128
1539-1	Inner Mongolia	2020	4	8	8	16	>128	>128	128/4	128/64	>64/4	32	≤0.5	≤0.25	32	≤4	32
440	Xinjiang	2020	4	4	8	16	>128	128	128/4	128/64	>64/4	16	≤0.5	0.5	8	≤4	≤4
1042-2	Zhejiang Province	2020	16	32	64	>128	>128	>128	>256/4	>256/128	32/4	>64	≤0.5	≤0.25	>32	≤4	>128
1228	Zhejiang Province	2020	≤1	≤1	≤2	16	>128	64	16/4	128/64	≤0.5/4	8	≤0.5	≤0.25	≤1	≤4	≤4
1269-1	Zhejiang Province	2020	4	16	16	16	>128	128	128/4	256/128	>64/4	32	≤0.5	1	16	≤4	≤4
1278	Zhejiang Province	2020	8	16	16	16	>128	128	128/4	256/128	>64/4	16	≤0.5	0.5	≤1	>128	≤4
1282	Zhejiang Province	2020	8	16	16	16	>128	128	128/4	128/64	>64/4	16	≤0.5	0.5	≤1	>128	≤4
1349	Zhejiang Province	2020	4	8	8	32	>128	128	128/4	128/64	≤0.5/4	16	≤0.5	≤0.25	≤1	≤4	≤4
1493-1	Inner Mongolia	2020	4	4	8	8	>128	128	64/4	128/64	≤0.5/4	16	≤0.5	≤0.25	≤1	≤4	≤4
1538-2	Inner Mongolia	2020	4	4	8	32	>128	>128	128/4	>256/128	>64/4	32	≤0.5	≤0.25	16	>128	16
1564	Inner Mongolia	2020	4	16	32	64	>128	>128	128/4	>256/128	≤0.5/4	64	≤0.5	≤0.25	≤1	≤4	≤4
1636	Tibet	2020	4	8	64	>128	>128	>128	>256/4	>256/128	≤0.5/4	>64	2	≤0.25	8	≤4	≤4
1685	Guangdong	2020	4	4	8	32	>128	128	256/4	>256/128	>64/4	32	≤0.5	≤0.25	≤1	≤4	≤4
1707-1	Guangdong	2020	4	4	4	8	>128	128	128/4	128/64	>64/4	16	≤0.5	4	≤1	≤4	≤4
1724-2	Guangdong	2020	4	＞128	32	16	>128	128	64/4	128/64	≤0.5/4	16	≤0.5	0.5	2	≤4	8
1730	Guangdong	2020	2	≤1	≤2	8	>128	128	64/4	64/32	>64/4	16	≤0.5	≤0.25	≤1	≤4	≤4
1735	Guangdong	2020	4	＞128	16	8	>128	128	256/4	128/64	16/4	8	1	≤0.25	≤1	≤4	≤4
1736	Guangdong	2020	4	4	8	64	>128	>128	>256/4	>256/128	16/4	64	≤0.5	≤0.25	≤1	≤4	≤4
1791	Guangdong	2020	2	2	≤2	16	>128	32	16/4	16/8	>64/4	≤4	≤0.5	≤0.25	16	≤4	≤4
181	Zhejiang Province	2020	4	32	8	8	32	>128	32/4	32/16	≤0.5/4	64	≤0.5	≤0.25	>32	≤4	64
1821	Henan	2020	8	8	8	16	>128	128	256/4	128/64	16/4	32	1	≤0.25	16	≤4	≤4
1827-2	Henan	2020	4	4	4	16	>128	128	256/4	256/128	≤0.5/4	16	≤0.5	≤0.25	4	≤4	≤4
536	Zhejiang Province	2020	4	4	16	16	>128	128	128/4	64/32	16/4	16	≤0.5	≤0.25	≤1	≤4	≤4
826	Zhejiang Province	2020	4	4	16	4	>128	32	64/4	64/32	32/4	≤4	≤0.5	0.5	≤1	≤4	≤4
921	Zhejiang Province	2020	8	8	8	32	>128	>128	256/4	>256/128	>64/4	64	≤0.5	0.5	≤1	≤4	16
972	Zhejiang Province	2020	4	4	16	4	>128	64	32/4	64/32	32/4	8	≤0.5	≤0.25	≤1	≤4	≤4
975	Zhejiang Province	2020	4	8	16	32	>128	128	128/4	256/128	>64/4	32	≤0.5	≤0.25	2	≤4	≤4
FJ151	Fujian Province	2021	4	16	16	64	>128	>128	256/4	>256/128	>64/4	64	≤0.5	≤0.25	>32	≤4	≤4
FJ155	Fujian Province	2021	4	4	8	32	>128	>128	128/4	256/128	16/4	64	>8	>4	32	>128	128
FJ43-2	Fujian Province	2021	4	4	16	16	>128	128	32/4	64/32	16/4	16	≤0.5	0.5	≤1	≤4	≤4
FJ87-1	Fujian Province	2021	4	8	8	8	>128	>128	64/4	128/64	64/4	64	≤0.5	0.5	>32	≤4	16
FJ88-1	Fujian Province	2021	8	8	8	16	>128	>128	>256/4	>256/128	>64/4	32	≤0.5	1	>32	≤4	64
GD20	Guangdong	2021	4	4	4	8	>128	128	64/4	64/32	≤0.5/4	64	≤0.5	≤0.25	≤1	≤4	≤4
GD2-1	Guangdong	2021	4	32	16	128	>128	>128	256/4	>256/128	>64/4	>64	≤0.5	≤0.25	≤1	≤4	8
GD41	Guangdong	2021	4	8	8	32	>128	>128	64/4	>256/128	>64/4	64	≤0.5	>4	32	≤4	128
GD42	Guangdong	2021	4	4	4	8	8	>128	32/4	128/64	>64/4	>64	>8	>4	≤1	≤4	≤4
GD48	Guangdong	2021	4	4	16	8	>128	128	64/4	256/128	16/4	32	≤0.5	≤0.25	≤1	≤4	≤4
GD5	Guangdong	2021	4	16	8	16	>128	128	256/4	>256/128	>64/4	16	≤0.5	≤0.25	≤1	≤4	≤4
HN18	Hunan	2021	4	4	8	32	>128	>128	128/4	256/128	32/4	32	≤0.5	≤0.25	2	≤4	32
HN22	Hunan	2021	4	4	8	32	>128	128	128/4	128/64	4/4	16	≤0.5	0.5	>32	≤4	≤4
HN24	Hunan	2021	4	4	8	4	>128	>128	>256/4	>256/128	32/4	8	≤0.5	≤0.25	8	≤4	≤4
HN30	Hunan	2021	4	4	8	32	>128	>128	256/4	>256/128	≤0.5/4	>64	≤0.5	≤0.25	2	≤4	16
HN83	Hunan	2021	4	8	8	8	>128	128	64/4	256/128	≤0.5/4	16	≤0.5	≤0.25	≤1	≤4	≤4
NX14	Ningxia	2021	2	8	8	>128	>128	>128	>256/4	>256/128	>64/4	>64	1	≤0.25	>32	>128	>128
NX34-1	Ningxia	2021	4	4	4	128	>128	>128	>256/4	>256/128	≤0.5/4	>64	≤0.5	≤0.25	>32	>128	>128
NX36-2	Ningxia	2021	4	4	4	16	>128	128	64/4	64/32	>64/4	8	≤0.5	0.5	8	>128	≤4
NX97	Ningxia	2021	4	4	8	4	>128	128	64/4	64/32	16/4	16	≤0.5	0.5	8	>128	≤4
SD129	Shandong	2021	4	8	8	>128	>128	>128	>256/4	>256/128	16/4	>64	2	≤0.25	8	≤4	≤4
SD147	Shandong	2021	4	4	4	16	>128	128	128/4	128/64	≤0.5/4	32	≤0.5	≤0.25	≤1	≤4	≤4
SD148	Shandong	2021	4	8	8	16	>128	128	128/4	128/64	≤0.5/4	32	≤0.5	≤0.25	≤1	≤4	≤4
SD52	Shandong	2021	4	8	16	128	>128	>128	>256/4	>256/128	>64/4	>64	2	≤0.25	≤1	≤4	64
TZ22	Zhejiang Province	2021	4	4	4	16	>128	128	128/4	256/128	≤0.5/4	32	≤0.5	0.5	≤1	≤4	≤4
TZ63	Zhejiang Province	2021	4	16	16	32	>128	128	128/4	128/64	≤0.5/4	32	≤0.5	≤0.25	≤1	≤4	≤4
WH19	Hubei province	2021	4	4	4	16	>128	64	128/4	128/64	16/4	32	≤0.5	≤0.25	8	≤4	≤4
ZZ11	Henan Province	2021	4	4	8	16	>128	>128	64/4	128/64	>64/4	64	2	≤0.25	>32	≤4	16
ZZ12	Henan Province	2021	4	8	16	32	>128	>128	64/4	256/128	>64/4	32	2	≤0.25	>32	≤4	16
ZZ16	Henan Province	2021	4	8	8	16	>128	>128	64/4	128/64	>64/4	64	2	0.5	>32	≤4	16
ZZ26	Henan Province	2021	4	8	8	16	>128	>128	128/4	256/128	≤0.5/4	64	≤0.5	0.5	32	≤4	16
ZZ72	Henan Province	2021	4	4	8	16	>128	128	256/4	256/128	16/4	32	≤0.5	≤0.25	≤1	≤4	≤4
C102	Guangdong Province	2022	8	16	16	>128	>128	>128	>256/4	>256/128	32/4	>64	≤0.5	0.5	>32	≤4	>128
C103-1	Guangdong Province	2022	4	8	8	16	>128	64	128/4	256/128	>64/4	32	≤0.5	0.5	≤1	≤4	≤4
C105	Guangdong Province	2022	4	4	8	8	>128	128	64/4	256/128	16/4	≤4	≤0.5	0.5	≤1	≤4	≤4
C106-1	Guangdong Province	2022	8	4	8	>128	>128	>128	>256/4	>256/128	16/4	>64	≤0.5	0.5	8	≤4	>128
C107	Guangdong Province	2022	4	4	4	128	>128	>128	>256/4	>256/128	32/4	>64	≤0.5	0.5	8	≤4	>128
C108-1	Guangdong Province	2022	4	4	8	>128	>128	>128	>256/4	>256/128	16/4	>64	≤0.5	0.5	16	≤4	>128
C113	Guangdong Province	2022	4	4	4	32	>128	128	128/4	256/128	>64/4	16	4	0.5	2	≤4	>128
C117	Guangdong Province	2022	4	8	16	16	>128	128	128/4	256/128	32/4	16	≤0.5	0.5	≤1	≤4	≤4
C121	Guangdong Province	2022	4	8	4	8	>128	>128	64/4	64/32	>64/4	32	≤0.5	0.5	≤1	≤4	32
C133	Guangdong Province	2022	4	4	8	64	>128	128	256/4	256/128	≤0.5/4	32	≤0.5	0.5	8	≤4	≤4
C177	Guangdong Province	2022	4	4	4	16	>128	128	128/4	128/64	32/4	16	≤0.5	0.5	≤1	≤4	≤4
C267	Hunan Province	2022	4	4	16	64	>128	128	>256/4	256/128	≤0.5/4	32	≤0.5	0.5	>32	≤4	≤4
C274-1	Hunan Province	2022	16	32	64	16	>128	128	>256/4	64/32	16/4	8	≤0.5	1	≤1	≤4	≤4
C282	Hunan Province	2022	4	4	16	16	>128	128	64/4	64/32	≤0.5/4	16	≤0.5	1	≤1	≤4	16
C319	Hubei province	2022	4	4	4	8	>128	64	128/4	128/64	>64/4	16	≤0.5	0.5	≤1	≤4	≤4
C409	Henan Province	2022	16	4	4	>128	>128	>128	>256/4	>256/128	16/4	>64	≤0.5	0.5	>32	>128	>128
C428-1	Henan Province	2022	4	8	64	>128	>128	>128	>256/4	>256/128	>64/4	>64	≤0.5	1	32	>128	>128
C448	Henan Province	2022	4	4	8	64	>128	>128	128/4	256/128	16/4	32	≤0.5	0.5	4	≤4	8
C46	Shandong Province	2022	4	4	4	8	>128	128	128/4	128/64	>64/4	16	≤0.5	0.5	≤1	≤4	≤4
C490	Henan Province	2022	4	8	8	32	>128	>128	256/4	128/64	32/4	32	≤0.5	2	≤1	≤4	≤4
C491	Henan Province	2022	4	8	8	32	>128	>128	256/4	128/64	>64/4	32	4	0.5	16	>128	≤4
C509-2	Henan Province	2022	4	4	8	16	>128	>128	64/4	128/64	16/4	32	≤0.5	≤0.25	8	≤4	8
C519	Henan Province	2022	4	4	4	4	>128	128	32/4	64/32	>64/4	16	≤0.5	0.5	≤1	≤4	≤4
C534	Henan Province	2022	4	16	8	8	>128	128	128/4	128/64	>64/4	16	≤0.5	1	4	≤4	≤4
C535	Henan Province	2022	8	16	16	32	>128	128	128/4	128/64	>64/4	16	≤0.5	1	8	≤4	≤4
C536-1	Henan Province	2022	4	8	8	8	>128	128	128/4	64/32	>64/4	16	≤0.5	0.5	4	≤4	≤4
C601	Ningxia	2022	4	16	4	16	>128	128	128/4	256/128	>64/4	16	≤0.5	0.5	16	≤4	≤4
C706	Ningxia	2022	4	8	8	32	>128	>128	64/4	>256/128	>64/4	32	≤0.5	1	8	≤4	≤4
C811	Henan Province	2022	4	4	4	32	>128	64	128/4	128/64	≤0.5/4	16	1	1	≤1	≤4	≤4
C838	Henan Province	2022	8	16	32	64	>128	>128	>256/4	>256/128	>64/4	64	≤0.5	1	>32	≤4	≤4
C844-2	Henan Province	2022	2	≤1	≤2	4	>128	128	128/4	>256/128	>64/4	16	≤0.5	0.5	≤1	≤4	≤4
C888-2	Henan Province	2022	4	8	4	8	>128	128	128/4	256/128	32/4	16	≤0.5	0.5	32	≤4	≤4
C88	Shandong Province	2022	2	≤1	≤2	≤2	>128	128	32/4	64/32	>64/4	8	>8	4	16	16	≤4
C89	Shandong Province	2022	4	4	4	16	>128	128	128/4	128/64	>64/4	16	≤0.5	1	8	≤4	≤4
C921	Henan Province	2022	4	8	4	>128	>128	>128	>256/4	>256/128	16/4	>64	2	1	8	>128	>128
C937-1	Henan Province	2022	8	16	32	64	>128	128	128/4	>256/128	≤0.5/4	32	≤0.5	>4	2	≤4	≤4
C938	Henan Province	2022	4	4	4	16	>128	128	128/4	256/128	>64/4	16	≤0.5	≤0.25	32	≤4	≤4
C94	Shandong Province	2022	4	8	16	64	>128	>128	>256/4	>256/128	≤0.5/4	>64	2	1	>32	≤4	64
C-P318	Zhejiang Province	2022	2	2	4	16	>128	128	128/4	128/64	≤0.5/4	32	≤0.5	≤0.25	≤1	≤4	≤4
C-P346	Zhejiang Province	2022	4	4	8	16	>128	>128	128/4	>256/128	≤0.5/4	32	≤0.5	0.5	16	≤4	16
C-P393	Zhejiang Province	2022	2	2	≤2	8	>128	128	64/4	64/32	≤0.5/4	8	≤0.5	≤0.25	≤1	>128	≤4
C-P398	Zhejiang Province	2022	2	2	4	16	>128	128	64/4	64/32	≤0.5/4	8	≤0.5	≤0.25	≤1	≤4	≤4
CP491	Zhejiang Province	2022	2	2	4	4	>128	64	64/4	64/32	≤0.5/4	8	1	≤0.25	≤1	≤4	≤4
C-P563	Zhejiang Province	2022	4	8	4	16	>128	>128	256/4	>256/128	>64/4	32	≤0.5	≤0.25	≤1	≤4	≤4
C-P567	Zhejiang Province	2022	8	32	32	>128	>128	>128	>256/4	>256/128	>64/4	>64	≤0.5	≤0.25	>32	≤4	>128
C-P592	Zhejiang Province	2022	4	32	16	8	>128	>128	256/4	256/128	>64/4	64	≤0.5	≤0.25	4	≤4	≤4
C-P610	Zhejiang Province	2022	4	8	8	8	>128	128	128/4	128/64	>64/4	16	≤0.5	≤0.25	≤1	≤4	≤4
C-P614	Zhejiang Province	2022	8	8	16	>128	>128	>128	>256/4	>256/128	16/4	>64	≤0.5	≤0.25	>32	≤4	>128
C-P616	Zhejiang Province	2022	2	4	4	8	>128	64	64/4	128/64	>64/4	16	≤0.5	≤0.25	8	≤4	≤4
J95	Zhejiang Province	2022	4	16	16	32	>128	>128	>256/4	256/128	>64/4	64	≤0.5	≤0.25	8	≤4	32
M526-1	Henan Province	2022	4	8	8	8	>128	128	128/4	64/32	>64/4	32	≤0.5	0.5	4	≤4	≤4
P1	Zhejiang Province	2022	4	32	64	16	>128	>128	64/4	256/128	16/4	>64	≤0.5	≤0.25	>32	≤4	>128
P5	Zhejiang Province	2022	4	32	64	32	>128	>128	64/4	16/8	16/4	>64	≤0.5	≤0.25	>32	≤4	>128
P78	Zhejiang Province	2022	8	32	32	>128	>128	>128	>256/4	>256/128	≤0.5/4	>64	≤0.5	2	>32	>128	>128
P91	Zhejiang Province	2022	16	32	32	32	128	>128	>256/4	256/128	32/4	>64	≤0.5	1	32	≤4	>128
ZJTZ-C105	Zhejiang Province	2022	4	16	32	4	>128	64	64/4	64/32	≤0.5/4	16	≤0.5	≤0.25	≤1	≤4	≤4
ZJTZ-C141	Zhejiang Province	2022	4	16	4	8	>128	64	64/4	64/32	16/4	16	≤0.5	0.5	≤1	≤4	≤4
ZJTZ-C144	Zhejiang Province	2022	4	4	16	4	>128	64	32/4	32/16	16/4	8	≤0.5	0.5	≤1	≤4	≤4
ZJTZ-C179	Zhejiang Province	2022	4	8	4	8	>128	32	32/4	64/32	>64/4	8	≤0.5	≤0.25	≤1	≤4	≤4
ZJTZ-C206	Zhejiang Province	2022	4	8	8	8	>128	128	128/4	128/64	16/4	16	≤0.5	≤0.25	32	≤4	≤4
ZJTZ-C227	Zhejiang Province	2022	4	4	4	8	>128	64	64/4	128/64	16/4	8	≤0.5	≤0.25	≤1	≤4	≤4
ZJTZ-C252	Zhejiang Province	2022	8	4	16	32	>128	>128	64/4	256/128	>64/4	64	≤0.5	0.5	16	≤4	8
ZJTZ-C287	Zhejiang Province	2022	4	4	16	4	>128	128	64/4	64/32	16/4	16	≤0.5	0.5	≤1	≤4	≤4
C103-2	Guangdong Province	2022	4	16	16	32	>128	128	128/4	256/128	16/4	16	≤0.5	0.5	≤1	≤4	≤4
C142	Guangdong Province	2022	4	4	4	16	>128	128	64/4	128/64	>64/4	16	≤0.5	0.5	≤1	≤4	≤4
C160	Guangdong Province	2022	4	8	32	8	>128	128	128/4	256/128	32/4	16	≤0.5	0.5	16	≤4	≤4
C162	Guangdong Province	2022	2	2	≤2	8	>128	64	32/4	64/32	>64/4	8	≤0.5	0.5	≤1	≤4	≤4
C303	Hubei province	2022	4	4	16	8	>128	32	16/4	16/8	16/4	≤4	≤0.5	0.5	≤1	≤4	≤4
C424	Henan Province	2022	4	4	8	64	>128	>128	128/4	256/128	16/4	32	≤0.5	0.5	4	≤4	8
C47	Shandong Province	2022	4	4	32	16	>128	32	128/4	64/32	≤0.5/4	8	≤0.5	≤0.25	2	≤4	≤4
C482-1	Henan Province	2022	4	4	4	32	>128	>128	64/4	128/64	32/4	16	2	≤0.25	32	≤4	8
C484	Henan Province	2022	4	4	8	128	>128	>128	256/4	>256/128	>64/4	64	2	1	16	32	≤4
C529	Henan Province	2022	8	16	16	>128	>128	>128	256/4	128/64	>64/4	64	≤0.5	1	≤1	≤4	64
C583	Ningxia	2022	4	16	4	8	>128	128	128/4	128/64	32/4	16	≤0.5	≤0.25	2	≤4	≤4
C856-2	Henan Province	2022	4	4	16	8	>128	32	32/4	32/16	16/4	8	≤0.5	0.5	8	≤4	≤4
C869-1	Henan Province	2022	4	8	4	16	>128	128	128/4	128/64	8/4	16	≤0.5	0.5	32	≤4	≤4
C877-2	Henan Province	2022	4	4	4	8	>128	128	128/4	128/64	16/4	32	≤0.5	0.5	≤1	≤4	≤4
C877-3	Henan Province	2022	4	4	4	16	>128	64	64/4	64/32	8/4	16	≤0.5	0.5	≤1	≤4	≤4
J17-2	Zhejiang Province	2022	4	16	16	>128	>128	>128	>256/4	>256/128	>64/4	>64	≤0.5	0.5	16	>128	>128
J3-1	Zhejiang Province	2022	4	8	16	16	>128	>128	>256/4	>256/128	≤0.5/4	64	≤0.5	0.5	≤1	≤4	32
ZJTZ-C132	Zhejiang Province	2022	4	8	64	32	>128	>128	128/4	>256/128	>64/4	>64	≤0.5	0.5	16	≤4	16
ZJTZ-C192	Zhejiang Province	2022	4	4	4	8	>128	128	64/4	64/32	16/4	16	≤0.5	0.5	≤1	≤4	≤4
ZJTZ-C194	Zhejiang Province	2022	4	8	4	8	>128	64	32/4	64/32	16/4	16	≤0.5	≤0.25	≤1	≤4	≤4
ZJTZ-C195	Zhejiang Province	2022	4	4	8	4	>128	64	32/4	32/16	≤0.5/4	16	≤0.5	≤0.25	≤1	≤4	≤4
ZJTZ-C259	Zhejiang Province	2022	4	8	8	8	>128	128	128/4	128/64	32/4	16	≤0.5	0.5	≤1	≤4	≤4

## Sheet: Table S3
Table S3: The location of the carbapenem resistance genes.
Isolate	Inc type
C107	IncX3
C482-1	IncX3
C490	IncX3
C877-2	IncX3
C877-3	IncX3
GD2-1	IncX3
826	IncX3
921	IncX3
972	IncX3
975	IncX3
1019	IncX3
1278	IncX3
1282	IncX3
1349	IncX3
1564	IncX3
1685	IncHI2
1730	IncX3
1735	IncHI2
1736	IncHI2
1791	IncX3
1821	IncX3
1269-1	IncX3
1493-1	IncX3
1505-1	IncX3
1536-1	IncX3
1539-1	IncX3
1707-1	IncX3
1724-2	IncHI2
1827-2	IncX3
C102	IncX3
C103-1	IncHI2
C103-2	IncHI2
C106-1	IncHI2
C108-1	IncHI2
C117	IncHI2
C121	IncX3
C133	IncHI2
C142	IncX3
C160	IncX3
C177	IncX3
C267	IncX3
C274-1	IncHI2
C282	IncX3
C303	IncX3
C319	IncX3
C424	IncX3
C448	IncX3
C46	IncHI2
C47	IncHI2
C484	IncHI2
C491	IncHI2
C519	IncHI2
C529	IncX3
C534	IncX3
C535	IncX3
C536-1	IncX3
C583	IncHI2
C601	IncHI2
C706	IncX3
C844-2	-
C856-2	IncX3
C937-1	IncX3
C94	IncHI2
C-P318	IncHI2
C-P393	IncHI2
CP491	IncX3
C-P592	IncX3
C-P610	IncHI2
C-P616	IncX3
FJ155	IncX3
FJ43-2	IncX3
FJ87-1	IncHI2
FJ88-1	IncHI2
GD20	IncHI2
GD41	IncHI2
HN18	IncHI2
HN22	IncHI2
HN24	IncX3
HN30	IncHI2
HN83	IncX3
J17-2	IncHI2
J3-1	IncHI2
J95	IncX3
M526-1	IncX3
NX14	IncHI2
NX34-1	IncHI2
P1	IncHI2
P5	IncX3
P78	IncHI2
P91	IncHI2
SD147	IncHI2
SD148	IncHI2
SD52	IncHI2
TZ63	IncX3
ZJTZ-C105	IncX3
ZJTZ-C141	IncHI2
ZJTZ-C144	IncX3
ZJTZ-C179	IncX3
ZJTZ-C206	IncX3
ZJTZ-C227	IncHI2
ZJTZ-C287	IncHI2
ZZ11	IncHI2
ZZ12	IncHI2
ZZ16	IncHI2
ZZ72	IncHI2
181	-
440	-
536	-
1228	-
1636	-
1042-2	-
1538-2	-
C105	-
C113	-
C162	-
C409	-
C428-1	-
C509-2	-
C811	-
C838	-
C869-1	-
C88	-
C888-2	-
C89	-
C921	-
C938	-
C-P346	-
C-P398	-
C-P563	-
C-P567	-
C-P614	-
FJ151	-
GD42	-
GD48	-
GD5	-
NX36-2	-
NX97	-
SD129	-
TZ22	-
WH19	-
ZJTZ-C132	-
ZJTZ-C192	-
ZJTZ-C194	-
ZJTZ-C195	-
ZJTZ-C252	-
ZJTZ-C259	-
ZZ26	-

## Sheet: Table S4
Table S4: SNPs among 260 CREC isolates collected from healthy populations.
	1019	1042-2	1228	1269-1	1278	1282	1349	1493-1	1505-1	1536-1	1538-2	1539-1	1564	1636	1685	1707-1	1724-2	1730	1735	1736	1791	181	1821	1827-2	440	536	826	921	972	975	C-P318	C-P346	C-P393	C-P398	C-P563	C-P567	C-P592	C-P610	C-P614	C-P616	C102-1	C102	C103-1	C103-2	C104	C105	C106-1	C107	C108-1
1019	0	14435	21441	18186	20913	20924	20863	20679	21064	20853	38740	14829	22169	38626	20925	11285	27830	24206	21006	21166	14327	42726	21838	24643	3635	13797	11292	10978	11292	39056	12283	2903	20949	21161	20835	14561	12022	21122	14744	21846	14448	15056	21182	20873	39117	21732	12042	12370	12035
1042-2	14435	0	19229	17668	18510	18515	18793	18574	19126	18965	38293	6077	19890	38009	19085	14696	27074	23344	18837	18553	1704	42420	19038	24622	14675	16021	14705	14300	14705	39030	14711	13796	18738	19148	18903	146	14304	18904	332	19033	299	1025	19187	18985	38788	19454	14969	15379	14962
1228	21441	19229	0	16508	11737	11739	13441	10945	14068	12356	38921	18738	14666	37792	12039	20161	26118	22474	12038	5454	19381	43179	11636	25367	20963	22593	20170	20565	20170	39022	20456	20901	7616	11822	14602	19354	20830	7796	19528	11663	19137	18984	14318	11156	39063	11559	20567	20159	20529
1269-1	18186	17668	16508	0	16365	16369	13237	14982	6403	14208	38556	17663	18007	38397	15857	14822	27000	22584	16596	16213	17825	42679	16531	25447	18422	19085	14831	14399	14831	38863	17518	17299	16688	15727	6185	17544	18014	16867	17718	16457	17741	18156	15741	15504	39367	16147	17043	17456	17004
1278	20913	18510	11737	16365	0	0	13535	10464	14404	13261	38163	19262	10540	37837	4771	20406	26523	22498	11516	12208	19071	42552	8975	25756	20426	21782	20415	20018	20415	39329	19887	20147	10230	4476	14213	18636	20442	10416	18810	9094	18423	19056	13631	10239	39221	9479	20130	20512	20125
1282	20924	18515	11739	16369	0	0	13539	10464	14410	13266	38177	19267	10540	37849	4773	20416	26559	22532	11524	12211	19078	42568	8977	25763	20435	21788	20425	20028	20425	39337	19895	20156	10239	4478	14219	18641	20447	10425	18815	9096	18428	19061	13648	10249	39257	9479	20140	20522	20135
1349	20863	18793	13441	13237	13535	13539	0	12543	10120	11720	39026	18218	16812	37931	13326	19772	25988	21472	14098	13573	18938	43316	13639	25158	20800	21697	19781	20168	19781	38867	19579	20420	13888	13770	10668	18669	20360	14073	18841	13764	18796	18392	12908	12764	38959	12843	20324	19916	20286
1493-1	20679	18574	10945	14982	10464	10464	12543	0	12721	11979	38624	19137	13411	38275	9861	20210	26892	22343	11542	10887	18428	42925	10585	25823	20403	21731	20219	19822	20219	39489	19625	20014	9822	10681	12538	18700	20426	10007	18873	10660	18533	19166	13458	9582	39334	9532	19687	20070	19663
1505-1	21064	19126	14068	6403	14404	14410	10120	12721	0	11258	38968	18473	17161	38020	13847	19780	26270	21562	13466	14485	19297	43003	13504	25061	20941	22054	19789	20178	19789	38465	20010	20637	14785	13722	1253	19002	20917	14963	19176	13508	19186	18785	12556	13373	39032	13526	20343	19934	20304
1536-1	20853	18965	12356	14208	13261	13266	11720	11979	11258	0	38850	18452	16347	37803	13347	19856	26387	21472	13793	12302	18983	43160	13310	25109	20572	21814	19865	20281	19865	38942	19889	20264	13310	13333	11919	18841	20488	13486	19015	13327	18996	18597	13312	13026	39332	12513	20360	19952	20320
1538-2	38740	38293	38921	38556	38163	38177	39026	38624	38968	38850	0	38371	39040	2063	38438	38517	39540	38474	38618	38702	38367	37806	39043	39006	38630	39746	38526	38135	38526	34386	38214	38378	38648	37760	38435	38167	38152	38508	38030	38760	38269	38334	38720	38021	24009	38898	38270	38640	38195
1539-1	14829	6077	18738	17663	19262	19267	18218	19137	18473	18452	38371	0	20766	37312	19582	14179	26745	23039	18912	19249	5698	42936	18826	24366	14958	15929	14188	14581	14188	38568	14645	14209	19100	19390	19057	5951	14199	19266	6137	18829	5988	5586	18505	19064	38564	18952	15061	14648	15054
1564	22169	19890	14666	18007	10540	10540	16812	13411	17161	16347	39040	20766	0	38749	11665	22096	25474	23842	14362	14275	20601	42774	7814	25179	21186	23275	22105	21756	22105	39449	21845	21760	13503	11666	17015	20016	21779	13680	20199	7898	19872	20495	16769	13602	39314	12156	21665	22025	21627
1636	38626	38009	37792	38397	37837	37849	37931	38275	38020	37803	2063	37312	38749	0	38294	37636	38707	37648	37147	38343	38155	38329	37597	38108	38333	39474	37639	38006	37645	34247	37879	38176	38213	37584	38223	37883	38270	38084	37746	37312	37960	37268	37789	37412	24072	37667	38058	37672	37983
1685	20925	19085	12039	15857	4771	4773	13326	9861	13847	13347	38438	19582	11665	38294	0	20666	26463	22352	11923	12827	19247	42642	10016	25986	20766	22119	20675	20284	20675	39372	20067	20548	10073	4547	13682	19211	20751	10256	19385	10203	19102	19751	13883	10436	39143	8620	20388	20764	20381
1707-1	11285	14696	20161	14822	20406	20416	19772	20210	19780	19856	38517	14179	22096	37636	20666	0	27216	23193	19293	20688	14588	42660	20729	23990	11808	13835	19	486	19	38504	11667	10596	20325	20397	20020	14822	12352	20161	14683	20458	14735	14282	20322	20007	38755	19931	10908	10495	10907
1724-2	27830	27074	26118	27000	26523	26559	25988	26892	26270	26387	39540	26745	25474	38707	26463	27216	0	26776	26296	26639	27163	43147	26639	20312	26935	29436	27222	27609	27222	39149	27586	27592	26769	26897	26804	27199	27850	26940	27378	26689	27096	26937	26335	26697	38936	26516	28052	27652	28006
1730	24206	23344	22474	22584	22498	22532	21472	22343	21562	21472	38474	23039	23842	37648	22352	23193	26776	0	22230	22683	23313	42460	22702	26237	24251	25943	23196	23616	23196	38333	23622	23923	22747	22332	21924	23470	24459	22599	23333	22489	23359	22900	21995	22003	38715	22177	23924	23518	23889
1735	21006	18837	12038	16596	11516	11524	14098	11542	13466	13793	38618	18912	14362	37147	11923	19293	26296	22230	0	13238	19307	42575	9222	24947	20717	22121	19302	19696	19302	38638	19795	20544	11253	11099	13730	18963	20970	11066	18811	8921	18878	18392	13985	10166	38819	10989	20041	19632	20003
1736	21166	18553	5454	16213	12208	12211	13573	10887	14485	12302	38702	19249	14275	38343	12827	20688	26639	22683	13238	0	18967	42886	12136	25861	20656	22167	20697	20301	20697	39540	20126	20562	12081	12222	14262	18678	20654	12260	18852	12163	18462	19096	15076	11783	39690	12701	20361	20743	20323
1791	14327	1704	19381	17825	19071	19078	18938	18428	19297	18983	38367	5698	20601	38155	19247	14588	27163	23313	19307	18967	0	42456	19730	24629	14607	15871	14597	14192	14597	38937	14771	13544	18918	19366	19067	1830	14289	19084	2016	19729	1678	2404	19407	19098	38899	19684	14959	15369	14951
181	42726	42420	43179	42679	42552	42568	43316	42925	43003	43160	37806	42936	42774	38329	42642	42660	43147	42460	42575	42886	42456	0	43324	43121	42699	44266	42669	42335	42669	35166	42717	42657	42733	42716	42593	42545	42365	42605	42429	43171	42484	42775	43047	42350	37610	43232	42400	42729	42319
1821	21838	19038	11636	16531	8975	8977	13639	10585	13504	13310	39043	18826	7814	37597	10016	20729	26639	22702	9222	12136	19730	43324	0	25452	21593	22432	20738	21132	20738	39003	20751	21286	11321	9790	14160	18914	21262	11505	19088	985	19023	18621	14105	11037	39359	9434	21206	20798	21167
1827-2	24643	24622	25367	25447	25756	25763	25158	25823	25061	25109	39006	24366	25179	38108	25986	23990	20312	26237	24947	25861	24629	43121	25452	0	24117	26687	23995	24376	23995	38943	24378	24446	26139	25598	25368	24498	25219	26028	24402	25158	24602	23947	25370	25215	38965	25477	24529	24127	24479
440	3635	14675	20963	18422	20426	20435	20800	20403	20941	20572	38630	14958	21186	38333	20766	11808	26935	24251	20717	20656	14607	42699	21593	24117	0	13916	11816	11446	11816	39348	12369	2667	20653	20770	20712	14801	12091	20826	14984	21506	14649	15284	21036	20517	39318	21367	12325	12683	12318
536	13797	16021	22593	19085	21782	21788	21697	21731	22054	21814	39746	15929	23275	39474	22119	13835	29436	25943	22121	22167	15871	44266	22432	26687	13916	0	13842	13447	13842	40537	13477	12887	21891	21602	21842	15898	4931	22062	16084	22441	15988	16435	22028	21375	40751	22416	14332	14744	14296
826	11292	14705	20170	14831	20415	20425	19781	20219	19789	19865	38526	14188	22105	37639	20675	19	27222	23196	19302	20697	14597	42669	20738	23995	11816	13842	0	495	0	38513	11676	10604	20328	20406	20029	14831	12359	20170	14692	20467	14744	14291	20331	20016	38764	19940	10916	10503	10915
921	10978	14300	20565	14399	20018	20028	20168	19822	20178	20281	38135	14581	21756	38006	20284	486	27609	23616	19696	20301	14192	42335	21132	24376	11446	13447	495	0	495	38904	11251	10179	19961	20009	19620	14426	11937	19803	14287	20862	14339	14708	20722	19650	39127	20356	10491	10904	10490
972	11292	14705	20170	14831	20415	20425	19781	20219	19789	19865	38526	14188	22105	37645	20675	19	27222	23196	19302	20697	14597	42669	20738	23995	11816	13842	0	495	0	38513	11676	10604	20334	20406	20029	14831	12359	20170	14692	20467	14744	14291	20331	20016	38764	19940	10916	10503	10915
975	39056	39030	39022	38863	39329	39337	38867	39489	38465	38942	34386	38568	39449	34247	39372	38504	39149	38333	38638	39540	38937	35166	39003	38943	39348	40537	38513	38904	38513	0	38989	39240	39346	39014	38677	38904	38937	39218	38781	38927	39053	38422	38541	38900	33339	38743	39054	38659	38971
C-P318	12283	14711	20456	17518	19887	19895	19579	19625	20010	19889	38214	14645	21845	37879	20067	11667	27586	23622	19795	20126	14771	42717	20751	24378	12369	13477	11676	11251	11676	38989	0	11586	20052	19605	19398	14587	12295	19907	14432	20467	14678	14780	20366	19239	39238	19805	12707	13118	12700
C-P346	2903	13796	20901	17299	20147	20156	20420	20014	20637	20264	38378	14209	21760	38176	20548	10596	27592	23923	20544	20562	13544	42657	21286	24446	2667	12887	10604	10179	10604	39240	11586	0	20443	20440	20400	13922	11321	20615	14105	21382	13760	14447	20857	20173	39326	21184	11249	11660	11242
C-P393	20949	18738	7616	16688	10230	10239	13888	9822	14785	13310	38648	19100	13503	38213	10073	20325	26769	22747	11253	12081	18918	42733	11321	26139	20653	21891	20328	19961	20334	39346	20052	20443	0	10213	14547	18864	20305	353	19037	11298	18749	19359	13671	9298	39325	10763	19992	20343	19953
C-P398	21161	19148	11822	15727	4476	4478	13770	10681	13722	13333	37760	19390	11666	37584	4547	20397	26897	22332	11099	12222	19366	42716	9790	25598	20770	21602	20406	20009	20406	39014	19605	20440	10213	0	13241	19024	20791	10028	18872	9603	19066	19122	13880	9827	39361	8885	19929	20312	19924
C-P563	20835	18903	14602	6185	14213	14219	10668	12538	1253	11919	38435	19057	17015	38223	13682	20020	26804	21924	13730	14262	19067	42593	14160	25368	20712	21842	20029	19620	20029	38677	19398	20400	14547	13241	0	18779	20693	14363	18627	13680	18978	19044	13180	12883	39299	13724	19788	20178	19748
C-P567	14561	146	19354	17544	18636	18641	18669	18700	19002	18841	38167	5951	20016	37883	19211	14822	27199	23470	18963	18678	1830	42545	18914	24498	14801	15898	14831	14426	14831	38904	14587	13922	18864	19024	18779	0	14181	19030	186	18909	425	899	19066	18860	38908	19332	15095	15505	15087
C-P592	12022	14304	20830	18014	20442	20447	20360	20426	20917	20488	38152	14199	21779	38270	20751	12352	27850	24459	20970	20654	14289	42365	21262	25219	12091	4931	12359	11937	12359	38937	12295	11321	20305	20791	20693	14181	0	20470	14367	21300	14340	14785	20591	20031	39184	21027	12867	13279	12830
C-P610	21122	18904	7796	16867	10416	10425	14073	10007	14963	13486	38508	19266	13680	38084	10256	20161	26940	22599	11066	12260	19084	42605	11505	26028	20826	22062	20170	19803	20170	39218	19907	20615	353	10028	14363	19030	20470	0	18884	11111	18916	19206	13852	9110	39247	10579	19825	20177	19786
C-P614	14744	332	19528	17718	18810	18815	18841	18873	19176	19015	38030	6137	20199	37746	19385	14683	27378	23333	18811	18852	2016	42429	19088	24402	14984	16084	14692	14287	14692	38781	14432	14105	19037	18872	18627	186	14367	18884	0	18757	611	713	19239	18709	38834	19179	14957	15367	14949
C-P616	21846	19033	11663	16457	9094	9096	13764	10660	13508	13327	38760	18829	7898	37312	10203	20458	26689	22489	8921	12163	19729	43171	985	25158	21506	22441	20467	20862	20467	38927	20467	21382	11298	9603	13680	18909	21300	11111	18757	0	19059	18331	14113	10765	39114	9076	20836	20428	20797
C102-1	14448	299	19137	17741	18423	18428	18796	18533	19186	18996	38269	5988	19872	37960	19102	14735	27096	23359	18878	18462	1678	42484	19023	24602	14649	15988	14744	14339	14744	39053	14678	13760	18749	19066	18978	425	14340	18916	611	19059	0	756	19165	18955	38846	19416	14986	15396	14979
C102	15056	1025	18984	18156	19056	19061	18392	19166	18785	18597	38334	5586	20495	37268	19751	14282	26937	22900	18392	19096	2404	42775	18621	23947	15284	16435	14291	14708	14291	38422	14780	14447	19359	19122	19044	899	14785	19206	713	18331	756	0	18767	18989	38459	18693	15350	14938	15343
C103-1	21182	19187	14318	15741	13631	13648	12908	13458	12556	13312	38720	18505	16769	37789	13883	20322	26335	21995	13985	15076	19407	43047	14105	25370	21036	22028	20331	20722	20331	38541	20366	20857	13671	13880	13180	19066	20591	13852	19239	14113	19165	18767	0	13522	38705	13706	20861	20456	20835
C103-2	20873	18985	11156	15504	10239	10249	12764	9582	13373	13026	38021	19064	13602	37412	10436	20007	26697	22003	10166	11783	19098	42350	11037	25215	20517	21375	20016	19650	20016	38900	19239	20173	9298	9827	12883	18860	20031	9110	18709	10765	18955	18989	13522	0	39064	10490	19449	19800	19410
C104	39117	38788	39063	39367	39221	39257	38959	39334	39032	39332	24009	38564	39314	24072	39143	38755	38936	38715	38819	39690	38899	37610	39359	38965	39318	40751	38764	39127	38764	33339	39238	39326	39325	39361	39299	38908	39184	39247	38834	39114	38846	38459	38705	39064	0	39117	39153	38767	39069
C105	21732	19454	11559	16147	9479	9479	12843	9532	13526	12513	38898	18952	12156	37667	8620	19931	26516	22177	10989	12701	19684	43232	9434	25477	21367	22416	19940	20356	19940	38743	19805	21184	10763	8885	13724	19332	21027	10579	19179	9076	19416	18693	13706	10490	39117	0	20641	20237	20603
C106-1	12042	14969	20567	17043	20130	20140	20324	19687	20343	20360	38270	15061	21665	38058	20388	10908	28052	23924	20041	20361	14959	42400	21206	24529	12325	14332	10916	10491	10916	39054	12707	11249	19992	19929	19788	15095	12867	19825	14957	20836	14986	15350	20861	19449	39153	20641	0	413	0
C107	12370	15379	20159	17456	20512	20522	19916	20070	19934	19952	38640	14648	22025	37672	20764	10495	27652	23518	19632	20743	15369	42729	20798	24127	12683	14744	10503	10904	10503	38659	13118	11660	20343	20312	20178	15505	13279	20177	15367	20428	15396	14938	20456	19800	38767	20237	413	0	413
C108-1	12035	14962	20529	17004	20125	20135	20286	19663	20304	20320	38195	15054	21627	37983	20381	10907	28006	23889	20003	20323	14951	42319	21167	24479	12318	14296	10915	10490	10915	38971	12700	11242	19953	19924	19748	15087	12830	19786	14949	20797	14979	15343	20835	19410	39069	20603	0	413	0
C113	10641	14023	20601	17235	19965	19976	20472	19908	20443	20365	38231	14257	21493	37940	20390	9538	27675	23365	20112	20302	14049	42641	20969	24252	10834	12993	9546	9147	9546	38944	10663	9843	20233	20068	19869	14149	11559	20073	14010	20728	13944	14313	20682	19772	39156	20721	11078	11491	11078
C117	11372	14495	20742	17150	20266	20275	20365	19958	20687	20525	38223	14553	21687	37986	20632	9189	27547	23825	20158	20546	14444	42440	21296	24188	11426	13369	9198	8777	9198	38963	10735	10486	20366	20298	20126	14621	11900	20222	14468	21008	14406	14747	20888	20020	39134	20579	11150	11550	11110
C121	20393	18313	12967	13961	13118	13123	12707	11549	12227	9608	38233	18613	16001	37820	12779	19992	26801	21601	14237	12362	18500	42527	13739	25658	20186	21477	20001	19630	20001	38956	19299	19927	13537	13117	11931	18189	19987	13715	18363	13820	18340	18724	14154	12888	39195	13227	19440	19823	19399
C133	21472	18757	10590	16518	7995	7995	13044	9947	13746	12627	38759	18639	8651	37671	9030	20106	26230	22223	10478	11655	19440	43105	6475	25160	21005	21915	20115	20506	20115	38790	20160	20746	9976	8105	14341	18634	20583	10154	18808	6635	18736	18339	13304	10124	39072	8257	20623	20217	20584
C142	28509	27315	26507	26805	26568	26603	26298	27054	26017	26576	39283	26797	26012	38408	27143	27403	19621	27167	26143	27103	27356	42898	26725	20903	27349	29756	27411	27796	27411	38923	27851	28154	27131	26393	26218	27191	28183	26995	27056	26423	27321	26623	26745	26541	38984	26211	28031	27628	27976
C160	14436	1254	19331	17641	19001	19008	18720	18753	19086	18834	38130	5114	20619	37901	19317	14809	27206	23426	19296	18917	1017	42606	19535	24479	14641	15664	14812	14407	14818	38866	14413	13753	18933	19162	18876	1128	14018	19111	1314	19577	987	1461	19146	18964	38934	19392	15026	15436	15018
C162	13778	16002	22574	19101	21763	21769	21678	21712	22034	21795	39727	15910	23255	39461	22100	13817	29417	25924	22102	22148	15888	44247	22412	26668	13897	31	13824	13429	13824	40554	13458	12868	21877	21620	21823	15879	4948	22042	16065	22421	15969	16416	22008	21356	40734	22397	14313	14725	14277
C177	11259	14325	20642	14378	20195	20205	20176	19949	20150	20359	38240	14738	21950	38159	20391	1189	27711	23644	19888	20379	14228	42225	21135	24476	11544	13599	1198	797	1198	38841	11527	10275	20015	20174	19604	14452	12169	19857	14313	20908	14413	14781	20858	19812	39191	20498	10728	11141	10726
C202-2	21114	18776	11790	16368	11428	11436	13653	11403	13216	13716	38337	18527	14601	36984	12167	19376	26456	22000	2098	12986	19328	42766	9260	24823	20920	21941	19385	19804	19385	38424	19726	20741	10915	11124	13439	18650	20637	10730	18498	8962	18832	18101	13643	9815	38777	10827	19914	19506	19876
C267	11274	15050	20300	17506	20375	20386	19740	20323	20186	19924	39026	14337	22044	38100	20586	9598	27173	23357	20046	20707	14964	43052	20795	24246	11725	13777	9606	10007	9606	38808	11844	10678	20504	20559	20794	15176	12253	20676	15362	20882	15062	14932	20344	20210	38999	20420	11987	11574	11960
C274-1	20863	18612	8244	16618	9920	9928	13661	9535	14751	13091	38510	19073	13272	38125	9583	20252	26707	22619	11150	12065	18711	42644	11183	25948	20718	21868	20261	19894	20261	39242	20071	20305	1546	9800	14533	18738	20341	1725	18911	11308	18606	19216	13773	8886	39128	10656	19806	20158	19767
C282	21180	18818	11387	16868	11622	11637	14417	11661	14131	13649	38618	19131	14988	37519	12016	20021	26339	22341	10471	12708	19416	43027	11600	25560	20925	22440	20030	20423	20030	38845	20351	20655	10918	11652	14671	18911	20888	11095	19085	11736	18840	18656	13367	10358	38823	11434	20410	20001	20372
C303	11299	14712	20148	14811	20394	20404	19760	20199	19768	19869	38506	14170	22109	37619	20654	44	27200	23205	19281	20675	14604	42664	20717	23973	11796	13851	53	474	53	38508	11654	10585	20306	20385	20008	14838	12341	20148	14699	20446	14751	14298	20310	19996	38743	19942	10897	10484	10896
C319	10975	14147	20351	14216	19777	19787	20033	19519	19955	20093	38338	14470	21531	38073	20180	1359	27445	23759	19954	20080	13950	42266	20951	24533	11241	13217	1362	934	1368	38994	11519	9869	19785	20121	19763	14273	11915	19963	14459	20982	14145	14838	20417	19777	39187	20534	10726	11139	10725
C409	12563	14006	20245	17873	19208	19219	19845	19591	19827	20173	38058	15280	20960	37690	19883	11585	27527	23542	19629	19620	14483	42307	20362	24617	12411	14735	11593	11190	11593	38804	12638	11966	19922	19203	19271	14132	13283	19794	13978	20099	13931	14258	20381	19465	39089	20036	13055	13446	13028
C424	21370	19494	11618	16695	11418	11421	13351	9020	13931	13308	38734	18980	13788	37722	11858	19961	26552	23124	12051	12932	19556	43213	11205	25600	21200	22359	19970	20360	19970	38867	20508	20833	9369	11899	14486	19619	21001	9546	19792	11292	19422	19272	13920	10600	38867	11282	20310	19905	20272
C428-1	20582	18830	12388	14485	13245	13250	12042	12092	11584	479	39015	18528	16331	37985	13460	19543	26331	21383	13770	12313	18770	43067	13548	25193	20302	21785	19552	19968	19552	39058	19914	19993	13337	13555	12232	18956	20458	13519	19130	13563	18861	18712	13537	13363	39252	12879	20098	19690	20058
C433-2-1	14709	5877	19336	17457	19086	19091	18828	18947	19073	19051	37890	648	20618	37580	19412	14484	27354	23328	19185	19059	5498	42503	19438	24691	14795	15731	14493	14063	14493	38870	14110	13995	18942	18877	18549	5751	13987	18796	5566	19116	5788	5840	19099	18590	38903	19235	14543	14953	14536
C448	21370	19494	11618	16694	11418	11421	13351	9020	13930	13308	38734	18980	13787	37722	11858	19961	26552	23124	12051	12932	19556	43213	11204	25600	21200	22359	19970	20360	19970	38867	20508	20833	9368	11899	14485	19619	21001	9545	19792	11291	19422	19272	13919	10600	38867	11281	20310	19905	20272
C46	11094	14686	20159	17355	20302	20312	19778	20048	19952	19922	38435	14007	21780	37436	20538	9661	27253	22911	19510	20624	14768	42492	20531	23735	11262	13321	9670	10059	9669	38368	11555	10328	20317	20144	20174	14812	11940	20179	14660	20244	14641	14181	20159	20035	38565	19990	11222	10821	11222
C47	3274	14471	20716	17670	20794	20805	19997	20652	20156	19746	38754	13811	22311	37754	21168	10489	27407	23760	20445	21171	14277	43186	20803	23861	3056	13289	10490	10891	10496	38851	11892	1144	21040	20832	20705	14348	11849	21219	14531	20949	14450	14066	20398	20466	39102	20768	11899	11486	11891
C482-1	36008	36171	36034	36307	36199	36213	35995	36553	35918	35924	34050	35593	36447	33571	36222	35719	36811	36177	35652	36534	36187	42989	35806	36357	36400	37446	35725	36110	35725	32875	36326	35703	36609	36203	36527	36047	36287	36785	36226	35958	36095	35711	35569	36220	33848	35878	36262	35858	36202
C484	39294	38792	38743	39005	38831	38868	38406	39182	38514	38606	22384	38132	39397	22124	38790	38783	38856	38584	38545	39268	38870	38064	38684	38872	39240	40327	38792	39158	38792	33661	39069	39137	39123	38655	39063	38666	38430	39286	38836	38733	38814	38420	37985	38832	10937	38744	39297	38907	39213
C490	21116	19270	11676	16546	12806	12810	12601	10009	14193	12683	39078	18855	15160	37918	12431	19920	26478	21976	12587	11417	19381	43334	12035	25196	21021	22347	19927	20321	19927	39266	20174	20507	12963	12730	14910	19396	21131	13141	19570	12082	19200	19049	14861	11872	39034	10766	20054	19646	20016
C491	21064	19118	14064	6730	14406	14410	10430	12763	1246	11634	38932	18514	16875	37973	13924	19750	26294	21699	13554	14421	19287	42977	13284	25033	20938	21921	19759	20148	19759	38436	20073	20655	14873	13829	1691	18994	20918	15052	19168	13170	19197	18791	12969	13498	38966	13511	20271	19863	20232
C509-2	25066	24904	25680	25856	25888	25897	25564	26142	25489	25557	39278	24845	25331	38401	26098	24389	20198	26401	25229	26168	24903	43125	25748	1405	24668	27193	24394	24775	24394	39224	24887	24298	26317	25903	25788	25030	25806	26209	24933	25601	24823	24417	25725	25678	38961	25874	24932	24530	24882
C519	5107	15382	22119	19284	21627	21637	21670	21283	21980	21540	39083	16083	22772	39283	21554	13174	28446	25065	21757	21801	15358	42322	22580	25530	5812	15514	13176	12834	13182	38958	14124	5283	21703	21731	21786	15508	12525	21877	15691	22670	15391	15992	22155	21499	38481	22398	13601	13931	13594
C529	20815	18751	14008	6039	13676	13680	10396	12176	2470	11750	38617	18960	16719	38441	13066	20174	26619	22061	14107	13605	18947	42779	14121	25606	20626	21598	20183	19774	20183	38937	19530	20343	14334	12954	2194	18627	20492	14513	18801	14054	18821	19213	13350	12939	39423	13329	19955	20344	19915
C534	20815	18751	14008	6039	13676	13680	10396	12176	2470	11750	38617	18960	16719	38441	13066	20174	26618	22061	14107	13605	18947	42779	14121	25606	20626	21598	20183	19774	20183	38937	19530	20343	14334	12954	2194	18627	20492	14513	18801	14054	18821	19213	13350	12939	39423	13328	19955	20344	19915
C535	20815	18751	14008	6039	13676	13680	10396	12176	2470	11750	38617	18960	16719	38441	13066	20174	26618	22061	14107	13605	18947	42779	14121	25606	20626	21598	20183	19774	20183	38937	19530	20343	14334	12954	2194	18627	20492	14513	18801	14054	18821	19213	13350	12939	39423	13328	19955	20344	19915
C536-1	20815	18751	14008	6039	13676	13680	10396	12176	2470	11750	38617	18960	16719	38441	13066	20174	26619	22061	14107	13605	18947	42779	14121	25606	20626	21598	20183	19774	20183	38937	19530	20343	14334	12954	2194	18627	20492	14513	18801	14054	18821	19213	13350	12939	39423	13329	19955	20344	19915
C583	11755	13963	20679	16984	19976	19985	20087	20007	20434	19936	38073	13851	21583	37868	20414	10415	28081	23539	20318	20343	13995	42584	20977	24608	11938	12917	10423	10000	10423	38870	10965	10711	20351	19756	19841	13839	11422	20199	13653	20702	13813	13881	20517	19594	39284	20302	11203	11614	11201
C601	39152	39028	39891	39411	39264	39301	39881	39554	39798	39958	22336	39409	39417	23158	39278	39389	39616	39181	39366	39699	39106	37255	40047	39605	39242	40724	39398	39029	39398	33893	39128	39251	39443	39038	39327	39148	38838	39319	39025	39807	39050	39344	39402	39152	10537	39759	39180	39525	39096
C706	19886	18455	12722	15154	11858	11864	14452	11093	14822	14498	38448	19063	14259	38273	11982	19331	26714	22466	11828	12632	18889	42595	12378	25705	19919	20565	19340	18948	19340	39216	18740	19166	11601	11981	14668	18581	19435	11780	18755	12562	18500	19137	14834	9419	39200	12324	18984	19361	18944
C811	11559	13668	20013	17647	19661	19666	19863	19620	20614	19811	38049	13808	21370	37942	20367	11737	27437	23907	20173	19837	13652	42551	20715	25060	11667	4534	11744	11322	11744	39103	11922	10695	19512	20261	20389	13794	1118	19678	13980	20755	13700	14394	20424	19480	38971	20545	12263	12675	12225
C838	38189	37880	37969	38138	37777	37815	37925	38101	37790	38219	24795	37610	37636	24836	37783	37768	38262	37935	37489	38548	37976	37846	37388	38250	38406	39774	37777	38140	37777	33346	38300	38426	38008	38005	38030	38000	38179	37930	37926	37387	37967	37580	37339	37956	2756	37724	38300	37914	38216
C844-2	21380	19188	12440	17252	11400	11404	15026	11777	15329	14428	38432	19815	14792	37669	11818	20424	26688	22817	11481	13268	19604	42496	12315	25784	21073	22608	20433	20203	20433	39107	20390	20909	11072	11441	14887	19313	21094	10904	19165	12032	19162	19312	15080	10494	39073	11175	20016	20229	19978
C856-2	19283	17396	12675	15667	4032	4033	14733	11808	15157	14165	37973	18402	12799	37576	7341	18585	26878	22618	12266	13130	18176	42320	10271	25527	18973	20419	18594	18222	18594	39165	18508	18687	11483	7007	14526	17522	19013	11304	17369	9908	17572	17875	14925	11294	39083	10733	18359	18742	18354
C869-1	24435	22421	17471	19054	14041	14043	19286	15836	18585	18420	37108	23529	11233	37462	14568	24456	29295	25767	17217	16868	23135	42828	10262	28772	24241	25420	24465	24079	24465	38187	24203	24042	16585	14597	18400	22547	24002	16758	22723	10538	22452	23080	19600	16589	38219	15975	23942	24314	23903
C877-2	2533	14479	20507	17723	20634	20645	20058	20463	20189	19991	38638	14041	22241	37676	20872	10032	27193	23218	19797	20955	14479	42998	21013	23766	3745	13591	10039	10440	10039	38694	11729	2525	20691	20545	20380	14605	12099	20529	14463	20749	14480	14020	20535	20332	38817	20508	11580	11167	11573
C877-3	2351	14298	20334	17550	20462	20473	19887	20291	20017	19818	38777	13860	22059	37807	20700	10209	27015	23379	19958	20783	14298	43122	20840	23885	3563	13410	10216	10617	10216	38823	11876	2343	20514	20705	20540	14424	11918	20687	14607	20909	14299	14164	20363	20492	38896	20669	11744	11331	11737
C88	21067	18714	11539	16504	11119	11127	13602	11247	13355	13749	38732	18658	14215	37445	11698	19593	26293	22221	2204	12892	19196	42760	9066	25280	20760	22162	19602	19996	19602	38778	20192	20593	10734	11296	14006	18840	20726	10912	19014	9174	18709	18556	13510	10104	38906	10958	20319	19911	20281
C888-2	24435	22421	17471	19054	14041	14043	19286	15836	18585	18420	37108	23529	11233	37462	14568	24456	29295	25767	17217	16868	23135	42828	10262	28772	24241	25420	24465	24079	24465	38187	24203	24042	16585	14597	18400	22547	24002	16758	22723	10538	22452	23080	19600	16589	38219	15975	23942	24314	23903
C89	4079	14314	21074	16758	20479	20489	20455	20381	20193	20029	38233	14515	22162	38132	20795	10709	27978	23836	20526	20745	14194	42522	21016	24249	3992	13102	10717	10294	10717	38993	11508	2313	20833	20124	19616	14191	11801	20673	14053	20666	14345	14463	20836	19903	39455	20865	11427	11838	11420
C921	12010	14967	20610	17059	20177	20188	20300	19769	20358	20332	38557	15068	21731	38244	20443	11346	27946	24210	20490	20409	14889	42618	21084	24942	12283	14371	11354	10929	11354	39297	13096	10882	20121	20265	20148	15093	12948	20288	15279	21215	14929	15617	20861	19924	39319	21078	943	1356	943
C937-1	21541	18822	10655	16782	7161	7161	13587	9975	14087	13164	38791	18856	6657	37705	8610	20285	26191	22379	10807	11235	19545	43002	5098	25403	21136	22214	20294	20687	20294	38967	20391	20880	10081	8092	14673	18948	21023	10261	19122	5257	18802	18650	13895	10444	38865	8020	20738	20330	20699
C938	24433	22419	17469	19052	14039	14041	19284	15834	18583	18418	37106	23527	11231	37460	14566	24454	29293	25765	17215	16866	23133	42826	10260	28770	24239	25418	24463	24077	24463	38185	24201	24040	16583	14595	18398	22545	24000	16756	22721	10536	22450	23078	19598	16587	38217	15973	23940	24312	23901
C94	22176	19814	13770	17914	9768	9768	16099	12146	16593	15649	37870	20881	8265	37915	10915	21992	27436	23519	13983	13196	20428	42718	7914	26865	21976	23084	22001	21615	22001	38815	21639	21595	12581	10598	16450	19940	21633	12753	20116	8108	19794	20423	16250	12738	38632	11797	21592	21964	21554
CP491	11481	14740	20137	14546	20395	20405	19471	20190	19501	19552	38554	13977	22130	37667	20705	1006	27238	23461	19704	20666	14501	42832	20519	24050	11799	13591	1015	1440	1015	38471	11882	10523	20242	20435	20108	14616	12172	20414	14802	20517	14743	14364	20038	20086	39006	20090	11315	10902	11314
E-33	21842	19082	12749	16606	8819	8823	15033	11092	14755	14564	38378	20242	8387	38208	9833	21190	27311	23229	12497	12171	19825	42554	6441	26410	21390	22509	21199	20812	21199	39148	20390	21233	11443	8940	14161	19208	21426	11283	19041	5777	19104	19388	15563	11323	39078	10168	20824	21195	20783
E-R300-1	42726	42416	43173	42674	42546	42562	43310	42920	42996	43158	37798	42927	42775	38324	42638	42653	43147	42454	42570	42881	42452	114	43320	43118	42699	44262	42662	42329	42662	35156	42712	42654	42729	42710	42588	42541	42361	42601	42425	43167	42480	42770	43044	42343	37619	43228	42399	42727	42318
E-R765	42421	42131	42859	42346	42224	42240	43018	42606	42709	42864	37804	42634	42470	38320	42324	42652	42854	42511	42563	42566	42114	243	43020	43071	42406	43929	42660	42326	42660	35172	42716	42361	42454	42653	42593	42256	42033	42620	42427	43161	42175	42753	42749	42337	37537	43221	42400	42729	42319
E-R791-1	12735	15315	21225	17384	20562	20571	20250	20251	20349	20428	37906	15134	22086	37896	20750	11715	27747	23981	20618	20945	15372	42468	21260	24727	12850	14544	11723	11292	11723	38791	12323	11755	20642	20246	19819	15191	13064	20477	15053	20921	15410	15530	20944	20050	39307	20866	8543	8956	8515
E-R911	14485	1101	19636	17779	19303	19310	18903	19008	19269	19033	38027	5567	20860	37808	19526	14485	27389	23324	19121	19204	1367	42419	19767	24370	14733	15755	14488	14085	14494	38708	14263	13856	19149	19097	18721	975	14044	19008	789	19442	1350	1450	19358	18876	38810	19327	14799	15207	14792
E-T109	42866	42569	42604	42822	42700	42716	42737	43073	42425	42583	38266	42366	42920	38065	42790	42380	42573	42181	42292	43036	42605	626	42746	42811	42851	44415	42389	42773	42389	34877	43163	42804	42868	43159	43036	42694	42514	43034	42865	42888	42633	42493	42470	42781	37276	42953	42848	42459	42767
E-T123	39565	39578	39554	39989	39807	39833	39815	40171	39638	39764	21354	39135	40093	21397	39821	39270	39657	39204	39311	40163	39713	38063	39971	39590	39765	41335	39276	39650	39276	34250	39666	39853	40034	39604	39914	39700	39937	39917	39578	39687	39535	39099	39407	39877	22394	39514	39758	39370	39680
E-T153	14404	296	19096	17694	18384	18389	18754	18498	19144	18957	38203	5985	19824	37891	19063	14682	27039	23309	18849	18422	1675	42410	18994	24545	14605	15939	14691	14286	14691	38978	14641	13716	18720	19026	18936	422	14291	18885	608	19030	23	753	19124	18921	38777	19378	14938	15348	14931
E-T156	24595	22569	16859	19736	14140	14142	18875	16062	18436	18142	37379	22962	11460	36868	15013	23883	28761	25421	16688	17115	23374	43243	10355	28067	24250	25647	23892	24286	23892	37823	24408	24200	16930	14955	19039	22695	24186	17099	22871	9955	22523	22375	19093	16870	37735	15361	24026	23618	23987
E-T159	11524	14890	21006	17136	20077	20088	20098	20059	20573	20212	38369	14910	21897	37937	20319	10100	27879	23569	20422	20612	14919	42658	21117	24485	11677	13441	10108	9686	10108	38957	11126	10500	20407	19726	20025	14766	12086	20265	14613	20901	14917	15023	20702	19405	39394	20586	11517	11927	11490
E-T172	11628	14230	20425	17266	19919	19929	20147	19738	20419	20164	38422	14395	21680	38108	20192	10605	27532	23783	20308	20223	14357	42513	21208	24554	11707	13271	10613	10191	10613	38972	11439	10777	19972	20177	20190	14356	11812	20140	14539	21239	14181	14875	20720	19874	39079	20814	11563	11973	11521
E-T180-1	20630	18148	11156	15950	2740	2740	12772	9754	13956	12864	37947	19046	10651	37582	4103	19830	26494	21859	10783	11525	18622	42241	9049	25475	20340	21571	19839	19443	19839	39119	19444	20015	9545	3355	13413	18274	20284	9366	18121	8823	18109	18412	13350	9088	38934	8499	19595	19978	19589
E-T185	37279	37346	37100	37318	37587	37598	37259	37555	37105	37258	34841	36757	37278	34604	37512	37150	37604	37310	37015	37494	37555	43171	37054	37699	37525	38792	37155	37523	37155	33056	37616	37510	37668	37537	37624	37222	37295	37845	37401	37145	37412	37044	36997	37473	33896	37196	37631	37245	37581
E-T205-1	11616	13903	20474	17813	19934	19940	20107	19923	20176	20145	37888	14078	21553	37752	20267	11511	27419	23750	19867	20040	13909	42360	21053	24835	11631	3951	11518	11118	11518	38926	11493	11088	19981	19990	19602	14029	3113	19846	13885	20812	13919	14261	20513	19455	38931	20567	12080	12471	12044
E-T207	11614	13878	20459	17810	19920	19926	20105	19920	20173	20142	37840	14076	21550	37704	20253	11502	27396	23735	19852	20037	13885	42318	21050	24810	11629	3951	11509	11109	11509	38875	11484	11086	19967	19976	19598	14004	3113	19832	13860	20809	13894	14236	20498	19440	38882	20564	12070	12461	12034
E-T244	14632	483	19310	17913	18594	18599	18967	18705	19359	19168	38138	6174	20056	37826	19272	14595	27274	23222	18726	18636	1864	42372	19196	24506	14833	16178	14604	14199	14604	38929	14526	13944	18922	18909	18824	609	14528	18769	423	18906	216	570	19337	18804	38775	19262	14848	15258	14841
E-T300-1	12334	13937	20156	17690	20472	20482	19674	20256	19782	19688	38408	13067	22068	37337	20823	10793	27334	23216	19851	20573	14083	42825	20536	23898	12349	13439	10801	11198	10801	38265	11567	11375	20628	20312	20029	13811	11875	20488	13658	20288	13841	13125	19999	20111	38728	20055	12049	11639	12048
E-T300-3	42728	42418	43175	42676	42548	42564	43312	42922	42998	43160	37800	42929	42777	38326	42640	42655	43149	42456	42572	42883	42454	116	43322	43120	42701	44264	42664	42331	42664	35158	42714	42656	42731	42712	42590	42543	42363	42603	42427	43169	42482	42772	43046	42345	37621	43230	42401	42729	42320
E-T306	21029	19097	14010	6366	14395	14401	10085	12684	17	11222	38935	18444	17132	37990	13812	19742	26239	21538	13465	14450	19268	42974	13504	25034	20905	22018	19751	20140	19751	38428	19976	20601	14725	13687	1254	18973	20881	14903	19147	13508	19158	18756	12530	13372	39000	13498	20307	19899	20268
E-T310-1	21255	18517	11948	15573	7995	7997	14202	10154	13681	13589	38272	19719	7436	38113	8603	20533	26971	22384	11515	11375	19346	42417	5222	25920	20933	21980	20542	20155	20542	39050	19885	20594	10567	7794	13230	18643	20843	10404	18477	5156	18563	18847	14796	10285	39187	9189	20315	20687	20276
E-T310-2	14374	1105	19560	17655	19124	19131	18802	18944	19190	18907	37794	5443	20672	37585	19435	14364	27249	23232	19049	19129	1348	42230	19696	24194	14622	15652	14373	13970	14373	38475	14158	13745	19076	19003	18642	978	13934	18922	792	19362	1331	1430	19283	18770	38567	19227	14680	15088	14673
E-T319	43046	42744	42789	43006	42885	42901	42922	43259	42608	42767	38139	42545	43105	37938	42975	42269	42754	42070	42186	43221	42784	476	42927	42733	43032	44593	42278	42662	42278	34759	43047	42985	43054	43048	42925	42869	42688	42926	42753	42774	42812	42385	42655	42671	37220	42842	42726	42337	42645
E-T33-2	37193	36712	37098	36724	36536	36575	37190	36611	37011	37272	33232	36746	36964	33780	36724	36997	37401	36669	36947	36652	36703	42549	36843	37479	36932	37994	37003	36609	37003	32885	36667	36696	37016	36174	36492	36585	36192	36886	36454	36774	36695	36760	36590	36194	33994	36858	36648	37020	36578
E-T344-1	14629	481	19311	17914	18586	18591	18968	18706	19359	19168	38137	6170	20044	37826	19273	14596	27273	23221	18727	18637	1860	42368	19197	24501	14831	16176	14605	14200	14605	38926	14522	13942	18921	18910	18824	607	14528	18768	421	18907	208	566	19338	18805	38776	19263	14847	15257	14840
E-T378	14493	1105	19636	17782	19308	19315	18911	19014	19270	19036	38032	5571	20866	37821	19531	14487	27390	23326	19123	19203	1371	42427	19773	24371	14741	15762	14496	14093	14496	38714	14271	13864	19161	19097	18724	979	14044	19009	793	19445	1354	1454	19360	18878	38818	19327	14801	15209	14794
E-T389-1	36089	35528	35719	35347	35365	35404	35625	34925	35614	35060	32807	35588	35853	33213	35193	35896	36702	35795	35548	35195	35480	42281	35747	36662	35847	36884	35902	35508	35902	33199	35515	35581	35647	34761	35098	35401	35468	35518	35269	35676	35507	35570	35396	34638	33844	35258	35498	35870	35428
E-T393	41843	41325	41607	41905	40988	41003	41989	41467	41815	41594	37167	41585	42004	37508	41073	42078	42246	41678	41431	41586	41386	18974	41887	42456	41671	43380	42087	41755	42087	34315	42071	41663	41188	41386	41602	41449	41174	41363	41619	41934	41371	41961	41461	41408	37485	42002	41972	42299	41894
E-T43	42759	42452	42510	42724	42603	42619	42636	42960	42325	42480	37916	42256	42807	37710	42693	41982	42483	41776	41888	42916	42490	467	42633	42452	42742	44306	41991	42375	41991	34498	42763	42695	42772	42766	42641	42577	42408	42646	42461	42480	42517	42090	42369	42378	36958	42556	42442	42053	42361
E-T486	35972	35572	35665	35662	35241	35280	35802	35300	35588	35821	33335	35557	36202	33552	35627	35552	36728	35841	35508	35299	35521	42638	35421	36585	35825	36662	35558	35164	35558	33336	35347	35323	35563	34864	34961	35445	35618	35434	35313	35350	35550	35613	35389	34942	34133	35510	35366	35738	35296
E-T602	18726	18022	14664	15807	14081	14088	14001	13439	13779	12216	38175	17802	17730	37853	14865	18560	26896	22323	15350	13784	18045	42931	15518	25376	18351	19624	18569	18173	18569	39097	17531	18213	15129	14388	13489	17898	18451	15308	18072	15467	17987	18384	15220	14265	39420	15291	18377	18760	18337
E-T613	11979	14765	20389	17445	20923	20933	19586	20120	19437	19368	38702	13404	22213	37840	20815	11467	27360	23106	20024	20711	14863	42772	20236	24236	12399	14366	11476	11875	11476	38350	12915	11159	20705	20615	20019	14639	13019	20876	14821	20385	14801	14413	20148	20113	38966	20546	11303	10890	11296
E-T620	21624	19559	12199	16825	11692	11700	12902	9611	14262	13538	38964	19140	14561	37845	12152	20419	26719	22828	11833	13376	19742	43580	11387	25583	21217	22427	20428	20818	20428	39151	20447	20928	11027	12117	14860	19435	21108	11209	19609	11437	19550	19150	13395	10563	39290	10621	20728	20323	20701
E-T646-1	35546	35149	35183	35233	34822	34861	35392	34799	35155	35295	32936	35131	35792	33153	35206	35128	36291	35393	35085	34818	35128	42151	35011	36189	35401	36226	35134	34739	35134	32998	34926	34898	35043	34449	34567	35022	35184	34913	34890	34942	35126	35190	34952	34526	33776	35090	34943	35315	34873
E-T654	4354	14460	20077	16420	20390	20400	19691	20221	19056	19405	38818	14084	22108	37990	20735	10424	27107	23415	19909	20539	14477	42705	20595	24167	4217	13644	10432	10833	10432	38662	12317	2774	20680	20632	19570	14586	12346	20850	14769	20479	14534	14399	20250	20308	38897	20575	11912	11499	11905
E-T67-1	42461	42154	42914	42401	42281	42297	43045	42652	42736	42893	37858	42678	42511	38383	42373	42683	42893	42486	42602	42622	42190	288	43057	43116	42437	44004	42692	42359	42692	35215	42748	42389	42463	42740	42622	42279	42103	42629	42450	43199	42218	42795	42779	42376	37603	43258	42439	42767	42358
E-T70	42792	42487	43232	42494	42611	42627	43125	42968	42816	42963	37629	42756	42830	38153	42703	42721	43204	42520	42619	42931	42524	252	43133	42923	42765	44087	42730	42396	42730	34996	42530	42718	42792	42526	42408	42365	42186	42664	42249	42980	42551	42594	42856	42143	37695	43027	42462	42790	42381
E-T74-2	42736	42433	42476	42660	42570	42586	42597	42949	42288	42457	38176	42234	42788	37975	42660	42250	42440	42045	42161	42899	42437	680	42614	42686	42718	44248	42258	42643	42258	34762	43026	42672	42742	42990	42899	42558	42343	42907	42729	42756	42501	42361	42333	42654	37169	42825	42718	42329	42637
E-T754	21816	19038	12707	16733	8726	8728	15057	11076	14910	14605	38272	20208	8382	38116	9814	21167	27282	23171	12492	12125	19840	42454	6462	26412	21413	22644	21176	20789	21176	39151	20369	21165	11475	8871	14346	19164	21329	11309	18997	5986	18999	19282	15623	11260	39026	10203	20797	21169	20756
E-T765-2	42541	42243	42987	42462	42360	42376	43135	42733	42823	42980	37927	42759	42594	38450	42450	42773	42970	42576	42680	42694	42243	244	43133	43189	42514	44046	42782	42448	42782	35248	42829	42472	42540	42783	42708	42368	42145	42706	42539	43275	42307	42885	42854	42453	37670	43337	42517	42846	42436
E-T789-1	21725	18986	12229	16780	8432	8433	13823	11156	14327	13302	39173	19502	8302	38158	9918	20662	26574	22656	12227	12350	19692	43041	4333	25979	21419	22454	20671	21064	20671	39056	20715	21110	11544	9642	14912	19112	21371	11721	19286	4813	19018	18866	14824	11824	39080	9902	21173	20765	21133
E-T791	13064	15726	20818	17798	20946	20955	19843	20635	19942	20021	38279	14722	22447	37511	21128	11303	27348	23576	20211	21329	15783	42798	20853	24326	13209	14957	11311	11706	11311	38397	12735	12167	20995	20630	20210	15602	13477	20830	15464	20514	15821	15119	20540	20403	38922	20463	8957	8544	8929
E-T84-1	24403	24279	25884	25262	25381	25390	25777	25670	25719	25883	38720	25041	24755	38611	25590	24517	20566	26648	25407	25618	24323	42599	26076	1756	24051	26602	24522	24136	24522	39372	24277	24128	25772	25399	25249	24405	25108	25662	24308	25840	24215	24574	26068	25248	39223	26088	24371	24736	24321
E-T846	11787	15426	20644	17614	20605	20616	19762	20545	20285	19823	38727	14485	22339	37649	20879	9591	27473	23311	20006	21040	15281	42957	20926	24042	11923	13808	9599	10000	9599	38492	11516	10921	20735	20300	20520	15302	12419	20593	15149	20534	15478	14763	20433	19927	38983	20210	11939	11526	11912
E-T891-2	21551	18761	11576	15990	8506	8508	13951	10645	13413	13180	38753	19220	7674	37677	9215	20134	26583	22244	11080	11835	19554	42915	4962	25439	21133	22144	20143	20536	20143	38863	20145	20944	10987	8264	13638	18887	21145	10821	18720	4150	18790	18297	14428	10819	38839	8662	20537	20128	20498
E-T894	21525	18854	12135	16387	7914	7916	14176	9956	14544	14005	38375	19613	6412	38024	9619	21152	26840	23216	11678	11733	19556	42563	4031	25973	21182	22149	21155	20759	21161	39311	20583	20878	10601	9411	14398	18980	21052	10790	19153	3769	18880	19516	14537	11129	39211	10088	20552	20933	20513
E-T930-1	37694	37396	37898	37260	37504	37540	37974	37468	37816	38058	33831	37592	37539	34522	37534	37528	38228	37480	37659	37370	37554	42654	37766	38050	37670	38800	37537	37145	37537	32955	37400	37506	37684	37125	37303	37269	36597	37553	37141	37533	37452	37498	37652	37162	34060	37514	37282	37654	37214
E-T951-1	21042	19207	12511	14950	13180	13185	12435	11358	11615	4296	38555	18972	16285	37201	13101	19715	26153	21443	10589	12789	19125	42677	10919	25024	20710	22388	19724	20114	19724	38692	19890	20541	12942	13055	11793	19333	21006	12756	19181	10779	19223	18758	13774	12027	38802	12132	20391	19983	20352
E-T952	11993	14711	20040	17441	20075	20083	19521	19925	19787	19797	38665	14117	21830	37687	20286	9681	27134	23394	19457	20542	14848	42811	20598	24000	12089	13574	9690	10088	9690	38699	11342	11205	20277	20026	20018	14837	12073	20130	14684	20310	14663	14196	20156	19839	38687	19816	11477	11065	11470
E-T953	39149	38837	38578	39006	38529	38543	38719	39079	38645	38542	1062	38201	39414	1869	38987	38282	39245	38190	38286	39149	38932	38095	38775	38686	39088	40216	38291	38658	38291	33979	38663	38907	39099	38309	38909	38711	38683	38962	38574	38435	38781	38090	38360	38473	23408	38607	38722	38336	38647
E-TJ2-1	11852	14353	20740	17088	20108	20117	20188	19782	20244	19899	38288	14702	21265	38324	20145	10936	27702	23793	20227	20145	14652	42695	20623	24790	11997	13661	10944	10522	10944	38936	11707	11151	20244	19726	20100	14229	12134	20419	14412	20576	14348	14786	20244	19828	39360	20451	11404	11814	11369
E-TJ3-2	12368	14950	20508	17674	20664	20673	19954	20337	20012	19667	38515	14473	21811	37796	20695	10377	27483	23249	19674	20701	15249	42900	20391	24288	12541	14256	10385	10786	10385	38409	11949	11746	20774	19961	20342	14826	12729	20633	14662	20023	14945	14211	20014	20039	38903	19901	11663	11250	11628
E-TJ4-2	11852	14353	20740	17088	20108	20117	20188	19782	20244	19899	38288	14702	21265	38324	20145	10936	27702	23793	20227	20145	14652	42695	20623	24790	11997	13661	10944	10522	10944	38936	11707	11151	20244	19726	20100	14229	12134	20419	14412	20576	14348	14786	20244	19828	39360	20451	11404	11814	11369
E-TJ6-1	12021	14528	20902	17238	20270	20279	20348	19943	20405	20061	38120	14877	21436	38156	20307	10764	27851	23622	20068	20307	14827	42537	20785	24672	12166	13829	10772	10350	10772	38779	11517	11320	20405	19567	19941	14404	12302	20264	14240	20417	14523	14614	20405	19670	39260	20291	11230	11640	11195
E-TJ9-1	11892	14390	20776	17124	20144	20153	20224	19818	20280	19935	38316	14739	21301	38358	20181	10976	27741	23829	20263	20181	14689	42723	20659	24830	12037	13701	10984	10562	10984	38970	11747	11191	20287	19762	20136	14266	12174	20456	14449	20612	14385	14823	20280	19868	39394	20487	11444	11854	11409
E111-3	43036	42738	42779	42997	42875	42891	42912	43249	42600	42756	38128	42535	43095	37927	42965	42259	42744	42060	42173	43211	42774	461	42921	42722	43021	44584	42268	42652	42268	34747	43035	42974	43044	43038	42916	42863	42683	42916	42747	42768	42802	42375	42646	42662	37208	42833	42717	42328	42636
E112-1	42842	42536	43294	42547	42668	42684	43183	43042	42871	43027	37673	42805	42891	38196	42758	42776	43262	42576	42693	43001	42572	165	43192	42989	42815	44134	42785	42451	42785	35033	42583	42773	42849	42582	42461	42414	42233	42721	42298	43039	42600	42644	42917	42217	37724	43102	42516	42845	42435
E201-1	38467	38444	39201	38893	38749	38785	39274	38908	39319	39562	23513	38693	38818	24301	38579	39032	39045	39161	39171	39090	38520	37358	39551	39314	38645	40100	39041	38681	39041	33512	38850	38652	38746	38952	39053	38564	38604	38913	38736	39553	38502	39086	38660	38889	2469	39436	38760	39097	38676
E202-2	12694	15363	21077	17573	20381	20390	20416	20087	20508	20572	38254	15389	22033	38027	20665	11861	27650	23859	20606	20794	15423	42346	21421	24854	12755	14711	11869	11438	11869	38928	12500	11698	20642	20381	19945	15488	13341	20476	15350	21145	15407	15776	21049	20245	39211	21085	8579	8992	8551
E203-2	42918	42732	42677	43008	42801	42817	42767	43097	42534	42590	37564	42476	43061	37410	42860	42386	42694	41944	42101	43059	42791	5096	42868	42714	43052	44599	42395	42779	42395	34533	43104	42984	42921	42677	42844	42857	42622	42793	42741	42664	42767	42340	42582	42681	36827	42736	42782	42393	42700
E204	42775	42582	42528	42860	42653	42669	42619	42950	42386	42443	37450	42330	42914	37296	42713	42244	42523	41810	41955	42910	42640	5046	42719	42554	42908	44456	42253	42637	42253	34419	42962	42841	42781	42531	42696	42707	42479	42653	42591	42515	42617	42190	42437	42534	36709	42590	42636	42247	42554
E208-1	42724	42383	43170	42619	42589	42605	43364	42913	42942	43192	37783	42918	42768	38306	42575	42652	43102	42432	42574	42881	42419	297	43310	43077	42703	44264	42661	42327	42661	35127	42696	42661	42724	42656	42535	42508	42370	42596	42392	43157	42447	42739	42970	42449	37646	43208	42389	42718	42308
E210	39509	39410	40110	39476	39542	39568	40052	39960	39846	40044	21159	39457	39811	22010	39672	39841	40153	39831	39802	39951	39546	37374	40194	39892	39582	40926	39847	39488	39847	34637	39252	39725	39853	39098	39396	39284	39026	39735	39162	39910	39368	39418	39693	39346	22588	39835	39610	39955	39530
E211-1	42531	42228	42979	42481	42352	42368	43116	42726	42804	42961	37922	42744	42575	38445	42443	42758	42954	42557	42673	42686	42264	230	43128	43185	42504	44069	42767	42433	42767	35273	42820	42457	42533	42812	42688	42353	42168	42699	42524	43270	42292	42870	42845	42446	37664	43329	42508	42837	42427
E305-2	38938	38874	39070	39044	39209	39245	38760	39354	38744	39013	23607	38194	39310	23670	39063	38509	38788	38651	38665	39541	38950	37626	39017	38562	39113	40272	38518	38880	38518	32815	38832	39121	39334	38848	39017	38748	38815	39256	38674	38772	38932	38299	38140	38838	2105	38820	38956	38570	38872
E313	37635	37335	37840	37201	37444	37480	37915	37412	37758	38001	33771	37534	37481	34463	37479	37468	38167	37432	37604	37316	37496	42595	37708	37995	37607	38734	37474	37082	37474	32887	37337	37443	37628	37066	37244	37208	36531	37500	37080	37475	37391	37436	37597	37103	33993	37457	37223	37595	37155
F112-1	42720	42414	43173	42674	42546	42562	43310	42920	42998	43154	37800	42930	42769	38323	42636	42654	43141	42454	42571	42880	42450	42	43319	43116	42693	44260	42663	42329	42663	35160	42710	42651	42727	42709	42588	42539	42359	42599	42423	43166	42478	42769	43041	42345	37604	43227	42394	42723	42313
FJ151	38191	37881	37970	38136	37778	37813	37926	38099	37792	38220	24796	37611	37638	24838	37783	37768	38263	37933	37486	38545	37976	37844	37386	38250	38409	39773	37777	38140	37777	33346	38301	38429	38009	38002	38030	38001	38182	37931	37927	37385	37968	37581	37338	37953	2754	37728	38297	37911	38213
FJ155	21720	19632	10636	16480	10853	10858	12497	8783	13676	12776	39047	19079	13047	38102	11297	20349	26375	22621	11268	12387	19720	43322	10610	25529	21549	22727	20358	20763	20358	39132	20813	21123	8733	11376	14203	19758	21237	8911	19931	10734	19674	19509	13509	10148	39124	9875	20695	20275	20657
FJ43-2	22008	19839	12577	17427	11978	11982	14608	12405	14895	14042	38674	19653	15363	37338	12314	20427	26659	22547	11510	13986	20118	42817	11845	25493	21740	22903	20436	20828	20436	38620	20791	21535	11509	11682	15070	19714	21496	11345	19564	11594	19883	19156	14838	10929	38943	11039	20659	20251	20621
FJ87-1	12882	15541	20645	17624	20772	20781	19671	20463	19767	19847	38420	14537	22264	37654	20954	11467	27170	23732	20371	21155	15598	42927	20679	24445	13027	14772	11475	11870	11475	38534	12897	11985	20821	20791	20370	15417	13292	20988	15603	20674	15636	15258	20368	20562	38996	20625	9142	8729	9114
FJ88-1	12940	15602	20695	17924	20822	20831	19969	20511	20068	20147	38405	14847	22322	37637	21004	11179	27225	23452	20087	21206	15659	42671	20979	24452	13085	15083	11187	11582	11187	38523	12862	12043	20870	20757	20336	15727	13603	20705	15589	20640	15697	15244	20664	20531	38799	20588	8833	8420	8805
G202	42627	42340	43089	42335	42464	42480	42968	42827	42655	42824	37774	42609	42687	38297	42553	42858	43061	42652	42783	42796	42376	379	42989	43044	42602	43913	42867	42533	42867	35127	42675	42559	42644	42674	42540	42218	42014	42810	42389	43131	42404	42735	42718	42308	37755	43192	42602	42931	42521
G208-1	42627	42340	43089	42335	42464	42480	42968	42827	42655	42824	37774	42609	42687	38297	42553	42858	43060	42652	42783	42796	42376	379	42989	43043	42602	43913	42867	42533	42867	35127	42675	42559	42644	42674	42540	42218	42014	42810	42389	43131	42404	42735	42718	42308	37755	43191	42602	42931	42521
G210	42625	42338	43087	42333	42462	42478	42966	42825	42653	42822	37772	42607	42685	38295	42551	42856	43059	42650	42781	42794	42374	377	42987	43041	42600	43911	42865	42531	42865	35125	42673	42557	42642	42672	42538	42216	42012	42808	42387	43129	42402	42733	42716	42306	37753	43190	42600	42929	42519
G221-2	42628	42341	43092	42336	42465	42481	42969	42828	42656	42825	37778	42610	42688	38301	42554	42859	43064	42653	42786	42799	42377	380	42990	43046	42603	43914	42868	42534	42868	35129	42676	42560	42645	42675	42541	42219	42015	42811	42390	43132	42405	42736	42719	42309	37762	43193	42603	42932	42522
G402-2	42542	42236	42992	42493	42365	42381	43129	42737	42817	42972	37927	42753	42587	38450	42454	42765	42962	42567	42684	42699	42272	228	43138	43198	42515	44082	42774	42440	42774	35289	42829	42473	42544	42823	42702	42361	42181	42710	42532	43280	42300	42878	42858	42458	37665	43342	42518	42847	42437
G402-3	42948	43044	43741	43058	43259	43274	43778	43622	43391	43469	36819	43177	43469	37322	43264	43297	43624	43045	43280	43653	43083	18812	43764	43355	43104	44530	43306	42960	43306	33616	42998	43071	43309	42810	42873	42924	42318	43185	42813	43495	43078	43137	43316	42981	37751	43496	43059	43401	42978
G415-1	42545	42240	42995	42493	42368	42384	43132	42738	42817	42976	37935	42756	42590	38458	42458	42770	42966	42569	42688	42702	42276	226	43141	43200	42518	44083	42779	42445	42779	35287	42832	42476	42545	42826	42702	42365	42182	42711	42536	43283	42304	42882	42862	42458	37667	43342	42521	42850	42440
G416	42547	42242	42997	42498	42370	42386	43134	42743	42822	42978	37937	42758	42592	38460	42460	42772	42968	42572	42690	42704	42278	227	43143	43202	42520	44088	42781	42447	42781	35289	42834	42478	42550	42828	42707	42367	42187	42716	42538	43285	42306	42884	42864	42463	37671	43347	42523	42852	42442
GD2-1	21263	18906	11416	16712	980	980	13120	10883	13957	12839	38616	18863	10980	37498	5295	19977	26181	22106	11209	12706	19416	42819	8573	25330	20771	22166	19986	20380	19986	38934	20302	20595	10577	5057	14572	19032	20915	10763	19206	8705	18892	18738	13186	10486	38814	9148	20499	20090	20494
GD20	20626	18502	13917	13562	13822	13825	11728	12283	11100	13008	38383	19138	16721	37920	12996	20005	26496	21696	13931	13495	18781	42483	14661	25470	20438	22084	20014	19643	20014	39014	19422	20262	13826	13284	10565	18628	20502	13640	18475	14199	18583	18916	13460	12583	39039	13052	19574	19926	19536
GD41	27457	26522	25968	26718	26445	26455	26212	26553	26122	26318	39334	26253	25668	38436	26532	26794	19548	26927	25935	26357	26534	43007	26625	20430	26247	28831	26800	27190	26800	38952	27191	27040	26683	26700	26722	26648	27484	26865	26826	26569	26522	26383	26156	26520	39018	26425	27119	26716	27077
GD42	3822	14201	21178	17655	20599	20610	20754	20400	20985	20683	38031	14537	22128	37905	20713	10902	27776	23775	20530	20914	14070	42488	21556	24282	3810	13681	10910	10486	10910	38860	12014	2338	20629	20505	20400	14327	12001	20471	14188	21301	14217	14572	21195	20370	38862	21229	11592	12004	11585
GD48	10500	13844	20374	17260	19946	19957	20280	19737	20468	20332	38262	13925	21069	37973	20365	9957	27584	23356	20106	20147	13870	42766	20651	24158	10710	13157	9957	9534	9963	38971	10706	9716	20010	20143	19894	13970	11307	19857	13831	20416	13766	14131	20571	19684	38935	20470	11261	11674	11261
GD5	20651	18681	14296	6096	14133	14137	9726	12545	2437	11558	38611	18772	16898	38375	13523	20206	26544	21962	14536	13679	18878	42853	14620	25444	20559	21505	20215	19812	20215	39069	19387	20185	14688	13498	1991	18557	20334	14866	18731	14505	18756	19141	13174	13062	39546	13985	19855	20238	19815
H404-4	42865	42568	42605	42823	42701	42717	42738	43074	42426	42582	38267	42365	42920	38066	42791	42379	42573	42180	42294	43037	42604	648	42747	42810	42850	44414	42388	42772	42388	34878	43161	42803	42869	43159	43037	42693	42513	43035	42864	42889	42632	42492	42471	42782	37277	42955	42848	42459	42767
HN18	15316	15044	14601	14988	14480	14483	15018	14282	14947	14886	4772	15294	15072	5422	14374	15917	16586	15683	14846	14447	15073	17041	14604	16385	15366	15793	15924	15581	15924	15857	15343	15406	14355	14212	14787	14916	15149	14516	15087	14732	15038	15396	14560	14246	12160	14759	15527	15854	15527
HN22	11905	15010	20392	17504	20901	20911	20152	20638	20197	20306	38836	14067	22398	37771	21139	10269	27545	23821	20415	20852	15030	43185	20806	24260	12128	14154	10277	10673	10277	38767	12170	11146	20969	20926	20741	14886	12716	21142	15069	20849	14980	14601	20590	20662	39105	20650	11910	11501	11907
HN24	21647	18839	11438	16418	8876	8878	13475	10439	13367	13266	38934	18672	7645	37488	9908	20585	26479	22592	9019	11938	19561	43297	642	25277	21364	22264	20594	20988	20594	39001	20626	21243	11047	9711	14021	18715	21089	11231	18889	555	18898	18496	13927	10913	39189	9197	21010	20602	20970
HN30	10365	9566	7529	7856	6415	6421	6627	6819	7175	7015	23316	9715	8686	23039	6850	10013	15385	12656	7480	7141	9718	26088	7576	14864	10426	11037	10021	9846	10021	23707	9932	10093	7094	6824	7136	9689	10124	7269	9863	7590	9456	9904	5859	7177	23708	7235	10190	10359	10190
HN83	11384	14271	20651	17534	19886	19893	20338	19767	20520	20440	38216	14410	21468	38018	20286	10089	27645	23498	20105	20333	14262	42287	21157	24280	11403	13296	10097	9673	10097	39028	10886	10501	20062	19804	19948	14397	11957	19902	14259	20882	14225	14595	20559	19727	39056	20466	11372	11784	11361
J17-2	21335	18782	11042	16539	3413	3413	12607	10456	13763	12687	38735	18936	11293	37537	5050	19814	26379	21852	10620	12243	19321	42891	8910	25380	20947	22191	19823	20217	19823	39058	20063	20758	10122	4274	14000	18908	21001	9944	18755	8568	18775	18292	13057	9931	38859	8362	20316	19907	20311
J3-1	10977	14445	20161	17592	20330	20341	20040	20255	19992	19950	38595	13836	21859	37545	20748	9137	27264	22973	19674	20654	14435	42978	20539	23827	11161	13368	9139	9533	9145	38523	11051	10219	20568	20379	20240	14571	11903	20414	14432	20304	14367	13920	20240	20116	38759	20327	11479	11073	11479
J418-3	14738	326	19522	17712	18803	18808	18835	18867	19169	19009	38022	6131	20193	37740	19378	14677	27372	23327	18804	18845	2010	42423	19082	24396	14978	16078	14686	14281	14686	38778	14426	14099	19030	18866	18621	198	14361	18878	12	18751	605	707	19233	18702	38828	19173	14951	15361	14944
J423-1	43453	43220	43845	43226	43394	43410	43869	43681	43519	43765	37733	43407	43633	38261	43395	43540	43839	43191	43484	43755	43257	2142	43854	43546	43473	44799	43549	43215	43549	35009	43321	43432	43388	43024	43044	43098	42694	43259	42982	43701	43285	43329	43472	43115	38376	43705	43249	43578	43167
J806-2	43044	42745	42789	42970	42883	42899	42920	43257	42609	42765	38135	42538	43103	37934	42973	42266	42750	42070	42181	43221	42745	482	42929	42728	43028	44555	42275	42659	42275	34716	43043	42981	43053	43011	42925	42870	42654	42925	42754	42776	42809	42382	42654	42672	37226	42841	42725	42336	42644
J807-1	42432	42304	43088	42574	42490	42506	43222	42833	42883	43067	37759	42827	42644	38227	42541	42559	43042	42348	42472	42799	42340	664	43220	43023	42585	44162	42568	42229	42568	35036	42596	42539	42604	42654	42466	42429	42263	42477	42313	43067	42368	42664	42952	42229	37553	43130	42297	42631	42216
J808-1	21611	18919	11562	15979	8405	8407	13820	10595	13304	13214	38707	19350	7793	37759	9005	20158	26590	21977	11138	11796	19753	42784	4821	25557	21326	22390	20167	20560	20167	38686	20285	21003	10938	8204	13654	19045	21246	10781	18879	4755	18970	18478	14430	10674	38831	8825	20724	20316	20685
J95	20558	18752	11939	17042	12110	12125	14629	11877	14758	13906	38660	18684	15691	37269	12676	19349	26607	22128	10789	13236	19152	42752	12545	25487	20359	21977	19358	19750	19358	38744	19404	20076	11843	12164	14955	18878	20589	11658	18725	12058	18727	18249	13255	10547	38792	12151	19724	19319	19686
K807-1	42432	42304	43088	42574	42490	42506	43222	42833	42883	43067	37759	42827	42644	38227	42541	42559	43042	42348	42472	42799	42340	664	43220	43024	42585	44162	42568	42229	42568	35036	42596	42539	42604	42654	42466	42429	42263	42477	42313	43067	42368	42664	42952	42229	37553	43130	42297	42631	42216
L802-1	21698	18998	12621	16345	8719	8721	15007	10971	14528	14385	38262	20161	8291	38128	9750	21045	27254	23161	12381	12039	19773	42488	6278	26288	21257	22336	21054	20667	21054	39120	20248	21122	11372	8827	14036	19124	21311	11204	18957	5604	19021	19304	15510	11238	39039	10059	20699	21071	20658
M102-1	42737	42427	43190	42655	42562	42578	43327	42937	43015	43171	37818	42947	42786	38341	42653	42671	43156	42471	42587	42897	42431	65	43332	43130	42710	44241	42680	42346	42680	35142	42727	42668	42744	42691	42605	42552	42336	42616	42436	43179	42495	42786	43058	42361	37622	43244	42411	42740	42330
M526-1	20815	18751	14008	6039	13676	13680	10396	12176	2470	11750	38617	18960	16719	38441	13066	20174	26618	22061	14107	13605	18947	42779	14121	25606	20626	21598	20183	19774	20183	38937	19530	20343	14334	12954	2194	18627	20492	14513	18801	14054	18821	19213	13350	12939	39423	13328	19955	20344	19915
NX14	11637	15298	20552	17722	20458	20467	19903	20383	20398	20010	38804	14580	22204	37704	20596	9474	27323	23086	19970	20943	15134	42846	20960	24170	11834	13874	9482	9883	9482	38612	11607	10731	20678	20249	20629	15424	12531	20536	15271	20719	15325	14856	20504	19982	38828	20347	11744	11331	11717
NX34-1	11638	15298	20552	17722	20458	20467	19903	20383	20398	20010	38804	14580	22204	37704	20596	9474	27326	23089	19970	20943	15134	42846	20960	24174	11834	13874	9482	9883	9482	38612	11607	10731	20678	20249	20629	15424	12531	20536	15271	20719	15325	14856	20504	19982	38828	20347	11744	11331	11717
NX36-2	11772	13997	20664	17132	20104	20113	20309	20097	20595	20166	38149	14219	21493	38074	20344	10314	27885	23425	20248	20310	13980	42399	21186	24748	11986	13071	10322	9899	10322	39056	11172	10808	20331	19990	20038	14123	11621	20184	13937	20908	13932	14250	20652	19729	39130	20528	11301	11712	11300
NX97	11772	13997	20664	17133	20104	20113	20309	20097	20596	20166	38149	14219	21494	38074	20344	10314	27885	23425	20248	20310	13980	42399	21187	24748	11986	13071	10322	9899	10322	39056	11172	10808	20332	19990	20039	14123	11621	20185	13937	20909	13932	14250	20653	19729	39130	20529	11301	11712	11300
P1	11995	14656	20365	16703	19899	19909	19999	19515	20012	20071	38396	14967	21417	38164	20128	11246	27911	23869	20139	20051	14865	42499	20849	24781	12246	14252	11254	10829	11254	39118	12905	11222	19818	20033	19789	14782	12784	19985	14968	20816	14647	15335	20622	19753	39225	20808	816	1229	816
P102	42643	42474	42529	42739	42652	42668	42659	42994	42320	42504	38233	42273	42817	37977	42705	42295	42483	42083	42204	42961	42510	1184	42657	42726	42754	44332	42304	42688	42304	34761	43063	42707	42767	43111	42931	42599	42433	42934	42770	42799	42538	42398	42391	42687	37233	42867	42767	42378	42686
P103	42260	42133	42913	42399	42315	42331	43047	42657	42708	42892	37897	42656	42468	38365	42366	42678	42870	42467	42592	42624	42169	850	43045	43110	42413	43991	42687	42348	42687	35166	42721	42367	42428	42774	42586	42258	42092	42595	42429	43187	42197	42780	42776	42348	37621	43251	42427	42761	42346
P104	42432	42304	43088	42574	42490	42506	43222	42833	42883	43067	37759	42827	42644	38227	42541	42559	43042	42348	42472	42799	42340	664	43220	43023	42585	44162	42568	42229	42568	35036	42596	42539	42604	42654	42466	42429	42263	42477	42313	43067	42368	42664	42952	42229	37553	43130	42297	42631	42216
P404	20933	19121	13860	7743	14283	14287	10009	12514	2059	11253	38996	18546	17236	38056	13754	19832	26128	21607	13262	14351	19341	43131	13588	24884	20827	22210	19841	20230	19841	38476	19892	20553	14641	13905	2536	18997	20813	14821	19171	13619	19073	18660	12946	13483	38913	13400	20340	19932	20301
P405-1	36160	36242	36917	36717	36519	36557	37295	36520	37286	37388	33890	36726	36401	34191	36867	36668	37466	36723	36767	36556	36384	42254	37155	37448	36621	38117	36674	36320	36674	32826	36516	36500	36800	36918	36814	36361	36509	36675	36232	36852	36198	36455	37061	36545	33286	36823	36345	36679	36278
P405-2-1	11747	15018	20429	14990	20742	20751	19967	20388	19890	19860	38698	14514	22452	37815	20802	1583	27419	23306	19641	20859	14854	42778	21000	24159	12166	14139	1592	1991	1592	38552	12281	10877	20551	20621	20171	15144	12806	20393	15005	20691	15074	14614	20610	20162	38761	20301	11261	10848	11260
P5	11624	14884	20122	15060	20445	20455	19759	20200	19897	19823	38592	14347	22199	37553	20732	1034	27118	23215	19325	20640	14796	42614	20825	24051	11810	14090	1037	1462	1043	38444	11847	10733	20331	20509	20136	15010	12657	20179	14871	20511	14898	14443	20404	20023	38716	19981	11211	10798	11210
P507	14903	832	18854	18025	18926	18931	18264	19038	18654	18463	38521	5444	20356	37455	19598	14448	26821	23080	18597	18967	2211	42946	18491	24075	15132	16277	14457	14874	14457	38538	14962	14294	19230	19317	19239	706	14629	19396	892	18527	559	211	18639	19185	38588	18890	15520	15108	15513
P706-2-1	37630	37334	37837	37199	37440	37478	37910	37409	37754	37995	33765	37530	37477	34457	37474	37460	38162	37431	37603	37314	37495	42591	37707	37991	37602	38737	37467	37075	37467	32881	37332	37438	37626	37061	37238	37207	36531	37498	37079	37474	37390	37436	37592	37103	33992	37450	37221	37593	37153
P707-2	42508	42212	42963	42464	42335	42351	43103	42708	42790	42947	37892	42723	42558	38415	42426	42738	42934	42542	42655	42672	42248	233	43109	43169	42481	44055	42747	42413	42747	35256	42801	42439	42516	42795	42675	42337	42154	42682	42508	43251	42276	42854	42830	42429	37648	43313	42489	42818	42408
P78	14452	299	19141	17744	18425	18430	18800	18534	19190	18999	38278	5987	19874	37966	19102	14739	27103	23366	18883	18467	1678	42495	19027	24610	14652	15994	14748	14343	14748	39054	14682	13763	18751	19066	18981	425	14346	18917	611	19063	30	756	19166	18960	38854	19417	14989	15399	14982
P803-1	38178	37933	38687	38528	38174	38212	38863	38483	38852	39037	23415	38381	38460	23874	38034	38398	38829	38574	38464	38504	38176	37390	39292	38750	38307	39771	38407	38047	38407	33527	38177	38227	38308	38179	38363	38053	38238	38230	37979	39034	37948	38286	38410	38157	3583	38757	38191	38528	38107
P91	14635	485	19315	17918	18599	18604	18972	18707	19364	19173	38141	6173	20057	37829	19276	14600	27282	23229	18731	18641	1864	42379	19201	24514	14835	16180	14609	14204	14609	38931	14527	13946	18924	18914	18829	611	14532	18771	425	18911	216	570	19339	18809	38780	19264	14851	15261	14844
Q706-2	37630	37334	37837	37196	37440	37476	37910	37407	37753	37995	33765	37530	37477	34457	37474	37460	38162	37429	37600	37311	37495	42591	37704	37989	37602	38734	37467	37075	37467	32881	37332	37438	37626	37060	37237	37207	36531	37498	37079	37471	37390	37436	37592	37100	33989	37450	37218	37590	37150
Q707-1	42998	42709	42746	42964	42841	42857	42882	43216	42569	42726	38084	42501	43062	37883	42932	42226	42711	42031	42140	43180	42745	463	42888	42690	42983	44552	42235	42619	42235	34712	43003	42936	43011	43006	42885	42834	42651	42883	42718	42735	42773	42346	42613	42629	37186	42800	42684	42295	42603
R203-1	21425	19469	13110	17397	10879	10884	15519	12095	15506	14833	38564	20215	13915	37943	11778	21189	27076	23596	12038	13811	19947	42776	12210	26457	21315	22797	21198	20832	21198	39451	20762	21098	11483	11769	15300	19594	21249	11661	19768	12350	19441	20050	15591	11395	39427	11962	20880	21231	20842
R219-1	24582	22540	17703	19248	14281	14283	19504	16067	18768	18626	36906	23722	11478	37252	14800	24273	29465	25632	17156	17106	23324	42641	10506	28612	24385	25566	24282	23896	24282	38002	24051	24186	16826	14527	18286	22666	24152	16689	22534	10471	22571	22891	19824	16528	38083	15904	23763	24135	23724
R305-1	21540	18820	12443	16169	8531	8533	14820	10784	14352	14197	38416	19983	8108	38282	9562	21209	27093	23295	12539	11861	19595	42619	6090	26403	21099	22158	21218	20831	21218	39254	20429	20964	11185	8986	14207	18946	21154	11361	19120	5763	18843	19467	15322	11398	39131	10221	20863	21235	20822
R305-2	36258	35903	35240	35996	35602	35641	35375	35664	35163	35396	33700	35132	36512	33124	35988	35126	36303	35420	35081	35660	35882	42957	34994	36159	36144	36994	35133	35497	35132	32941	35679	35653	35877	35227	35352	35776	35950	35748	35644	34923	35881	35189	34964	35259	33738	35089	35702	35315	35632
R504	21266	19709	13167	17446	5907	5909	14685	11722	15462	14800	38123	19981	13285	38264	5624	20658	27144	22969	12375	13784	19812	42591	11738	26325	21036	22534	20667	20270	20667	39211	20101	20964	11463	6004	14861	19835	20961	11284	19682	11426	19655	19959	15110	11377	39061	10545	20393	20776	20388
R512-3	39304	38896	38616	39244	38658	38670	38941	39106	38883	38747	1422	38503	39526	2074	38878	38381	39196	38164	38330	39187	38964	37920	39003	39037	39187	40512	38390	38757	38390	34075	38950	38957	39107	38494	39138	39017	39162	38965	38880	38745	38916	38473	38675	38757	23246	38878	38774	38386	38699
R610	39883	39850	39786	39973	40037	40063	39811	40400	39611	39761	21203	39156	40309	21317	40112	39505	39854	39482	39539	40396	39986	37983	39947	39559	39971	41338	39511	39885	39511	34153	39674	40111	40258	39585	39887	39724	39401	40140	39602	39663	39808	39125	39364	39856	22598	39494	40042	39654	39962
R616-1	38071	37865	38521	38268	37884	37921	38573	38144	38693	38617	23443	38122	38345	23989	38270	38349	38576	38621	38350	38239	37969	37347	38743	38873	38040	39494	38358	37998	38358	33856	38268	37975	38110	38169	38486	37985	38323	38278	38157	38742	37904	38488	38284	38078	3959	38817	38212	38549	38128
R807	10936	14801	20903	17295	20109	20120	20291	20033	20777	20471	38449	14898	21826	38160	20364	9755	27663	23613	20282	20509	14749	42577	21390	24518	11406	13497	9763	9341	9763	39056	11118	10336	20296	20082	20191	14927	12002	20148	14774	21111	14838	15194	20954	19730	39222	20652	11350	11760	11323
S208-3	21426	19470	13111	17397	10880	10885	15520	12096	15506	14834	38565	20216	13915	37944	11779	21190	27077	23597	12039	13812	19948	42777	12210	26458	21316	22798	21199	20833	21199	39452	20763	21099	11483	11770	15300	19595	21250	11661	19769	12350	19442	20051	15591	11396	39428	11962	20881	21232	20843
S617-2	38393	38197	38126	38597	38205	38242	38178	38465	38298	38222	23763	37728	38673	23582	38591	37955	38186	38223	37955	38562	38301	37728	38348	38484	38368	39824	37964	38327	37964	33456	38599	38304	38431	38490	38810	38317	38653	38599	38489	38347	38236	38095	37890	38399	3550	38424	38541	38155	38457
SD129	11321	13911	20513	16902	19904	19912	19966	19484	20064	19780	38153	14215	21239	37875	20143	10567	27627	23637	20218	19899	14085	42615	20496	24495	11318	13264	10576	10154	10576	38856	11264	10604	19954	19721	19847	13787	11795	20129	13970	20333	13901	14338	19994	19633	39190	20426	11581	11990	11546
SD147	10862	14278	20424	16588	20000	20010	20008	19776	20289	19984	38278	14358	21622	38043	20286	8546	27504	23483	20052	19968	14226	42574	21222	24076	10826	13439	8555	8128	8555	38908	10722	9978	20125	19950	19697	14404	12143	19961	14266	20895	14199	14567	20386	19786	39231	20518	11133	11546	11128
SD148	10862	14278	20425	16589	20001	20011	20009	19777	20290	19985	38279	14358	21622	38044	20287	8546	27504	23483	20053	19969	14226	42575	21223	24076	10826	13439	8555	8128	8555	38909	10722	9978	20126	19951	19698	14404	12143	19962	14266	20896	14199	14567	20387	19787	39232	20520	11134	11547	11129
SD52	21451	18539	11079	16473	7867	7868	13175	10145	13733	12925	38640	18541	7214	37777	8868	20283	26143	22408	11163	11323	19330	43014	4542	25189	21115	22093	20292	20686	20292	38821	20242	20909	10247	8297	14254	18415	20643	10425	18589	4804	18584	18182	13727	10265	38892	8261	20589	20181	20551
T207	37592	37278	37783	37143	37390	37426	37856	37352	37699	37941	33715	37478	37421	34407	37425	37422	38103	37372	37548	37259	37439	42506	37651	37939	37564	38690	37428	37036	37428	32852	37293	37400	37575	37010	37183	37151	36487	37447	37023	37418	37334	37380	37543	37047	33933	37398	37179	37551	37111
T209	21900	19059	11626	16735	9015	9017	13727	10597	13676	13562	38817	18844	7782	37313	10165	20498	26695	22478	8870	12125	19724	43170	711	25161	21545	22454	20507	20901	20507	38933	20492	21388	11319	9505	13969	18935	21302	11133	18783	410	19069	18341	14106	10690	39114	9018	20815	20407	20776
TZ22	38181	38260	38823	37882	38329	38337	38675	38406	38181	38710	34466	38469	38445	34702	38528	38655	39351	38611	38729	38623	38087	35698	38741	39047	38432	39534	38654	38336	38660	2419	38463	38234	38477	38417	37997	38134	38069	38663	38308	38983	38223	38542	38218	38207	34298	38820	38410	38724	38327
TZ63	11469	14057	20045	17769	20358	20367	19751	20023	19776	19613	38672	13732	21871	37535	20735	10589	27251	23223	19283	20670	14135	42718	20446	23857	11730	13528	10597	10997	10597	38579	11169	10742	20211	20347	19998	14183	12444	20062	14050	20139	13985	13529	19827	19965	38564	20125	12451	12039	12431
U202-1	21721	18884	11441	16550	8830	8831	13544	10412	13487	13377	38946	18669	7602	37445	9977	20653	26521	22625	9055	11940	19546	43289	526	25272	21369	22279	20662	21056	20662	39058	20636	21212	11132	9685	14150	18760	21127	11309	18934	595	18894	18492	13919	10874	39186	9202	20974	20566	20935
WH19	14009	16310	22107	19624	22110	22115	21209	22131	21721	21441	39986	15444	23586	39088	22388	13306	28929	25448	21556	22483	16283	44534	22096	26131	14202	896	13313	13736	13313	40062	13828	13319	22155	22069	22231	16187	5217	22321	16373	22157	16326	15957	21664	21683	40234	21904	14675	14269	14639
ZJTZ-C105	11481	14740	20137	14546	20395	20405	19471	20190	19501	19552	38554	13977	22130	37667	20705	1006	27238	23461	19704	20666	14501	42832	20519	24050	11799	13591	1015	1440	1015	38471	11882	10523	20242	20435	20108	14616	12172	20414	14802	20517	14743	14364	20038	20086	39006	20090	11315	10902	11314
ZJTZ-C132	37940	37690	37432	37552	37822	37858	37506	37788	37347	37591	34156	37130	37810	34055	37858	37061	37762	37028	37192	37694	37851	42902	37300	37591	37945	39090	37067	37434	37067	32475	37688	37792	37959	37442	37608	37563	36887	37831	37435	37067	37746	37037	37187	37433	33586	37046	37576	37189	37508
ZJTZ-C141	11226	14893	20096	17527	20483	20493	19610	19899	19443	19504	38531	13878	21824	37406	20771	10518	27152	23217	19846	20411	14818	42829	20306	24001	11485	13605	10527	10927	10527	38439	11624	10363	20443	20419	20012	14767	12353	20609	14949	20293	14882	14496	19787	20008	38815	20395	10484	10071	10477
ZJTZ-C144	12035	14444	20367	17892	20697	20702	19906	20523	19974	20023	38498	13781	22113	37560	20960	10982	27231	23520	19860	20736	14300	42654	20692	24596	12118	4061	10989	11411	10989	38567	11780	11183	20668	20654	20266	14570	3137	20533	14425	20603	14435	13984	20332	20116	38605	20428	12336	11930	12300
ZJTZ-C179	22875	20273	13678	18149	7278	7280	15128	12373	16177	15374	39625	20956	12723	39356	8865	22433	27609	24124	13528	13878	20751	43820	11568	27010	22520	20835	22442	22048	22442	40557	21779	22274	12372	8508	15917	20400	22368	12555	20574	11697	20301	20931	15835	12599	40423	10536	22216	22599	22177
ZJTZ-C192	21502	18739	11860	16994	8105	8105	14410	10306	15019	14327	38802	19804	8162	38480	9112	21131	27088	23006	11958	11524	19452	43076	6659	26434	21154	20971	21140	20781	21140	39869	20431	20881	10580	8532	14849	18865	20900	10759	19039	6854	18720	19344	14968	10779	39585	9336	20716	21088	20677
ZJTZ-C194	21639	18912	12022	17154	8289	8289	14564	10466	15179	14477	38651	19943	8341	38329	9274	20945	27231	22823	11746	11681	19591	42927	6842	26299	21291	21117	20954	20595	20954	39716	20249	21018	10741	8320	14640	19038	21046	10556	18885	6668	18893	19190	15116	10571	39481	9128	20529	20901	20490
ZJTZ-C195	21671	18909	12037	17175	8288	8288	14589	10484	15200	14507	38653	19975	8341	38331	9295	20967	27253	22857	11769	11700	19622	42947	6843	26316	21325	21144	20976	20617	20976	39731	20281	21052	10763	8347	14662	19035	21068	10577	18882	6669	18890	19187	15148	10586	39501	9148	20550	20922	20511
ZJTZ-C206	20341	18187	11909	16008	10919	10926	13957	10833	13632	14133	38291	18864	14082	37506	11536	19845	26609	22401	2656	12358	18613	42422	9676	25355	19967	21589	19854	19514	19854	39074	19498	20042	10265	11192	13442	18313	20289	10451	18487	9707	18177	18785	14022	9873	39179	11706	19840	20191	19802
ZJTZ-C227	3404	13861	20971	17204	20241	20251	20399	20205	20530	20231	38191	13998	21960	37989	20553	10634	27684	24004	20713	20630	13659	42755	21197	24201	3428	12715	10642	10218	10642	39104	11390	1765	20559	20153	20327	13738	11252	20731	13921	21252	13774	14213	20644	19937	39431	21076	11391	11803	11384
ZJTZ-C252	37453	37173	37675	37031	37269	37305	37749	37240	37588	37834	33608	37373	37300	34300	37302	37306	37991	37266	37431	37151	37334	42378	37538	37833	37433	38557	37312	36920	37312	32706	37162	37261	37458	36888	37073	37046	36354	37330	36918	37305	37229	37275	37429	36933	33824	37285	37043	37415	36975
ZJTZ-C259	20952	18539	10577	16158	3185	3185	12555	10733	13387	12501	38405	18348	10857	37408	4630	19679	26048	22038	10352	12038	19114	42826	8361	25152	20632	21742	19688	20107	19688	38733	19737	20415	9680	4038	13970	18415	20411	9861	18589	8429	18527	18120	12727	9834	38875	7627	20257	19849	20252
ZJTZ-C287	10956	14542	20549	17417	20153	20163	20310	19568	20145	20206	38149	14595	21522	37779	20447	10622	27602	23334	19966	20082	14467	42254	21008	24406	11179	13501	10631	10214	10631	38827	11197	10012	20135	20007	19593	14668	12249	19972	14528	20663	14531	14890	20482	19621	39000	20758	9790	10194	9783
ZZ11	12766	15423	20528	17761	20654	20665	19805	20347	19904	19981	38550	14668	22147	37784	20836	11349	27057	23619	20256	21041	15480	42808	20816	24585	12909	14907	11357	11752	11357	38663	13030	11867	20704	20925	20506	15548	13424	20871	15734	20811	15518	15389	20498	20699	38883	20757	9028	8615	9000
ZZ12	12947	15608	20701	17934	20827	20838	19976	20519	20077	20154	38406	14853	22329	37640	21009	11185	27232	23460	20095	21214	15665	42677	20989	24461	13091	15092	11193	11588	11193	38527	12868	12049	20876	20764	20345	15733	13609	20712	15595	20650	15703	15250	20670	20539	38808	20595	8843	8430	8815
ZZ16	12765	15423	20528	17761	20654	20665	19805	20347	19904	19981	38550	14668	22147	37784	20836	11349	27054	23616	20256	21041	15480	42808	20816	24581	12909	14907	11357	11752	11357	38663	13030	11867	20704	20925	20506	15548	13424	20871	15734	20811	15518	15389	20498	20699	38883	20757	9028	8615	9000
ZZ26	11696	14952	20441	14957	20659	20669	19927	20434	19913	19932	38674	14386	22341	37792	20850	1431	27439	23429	19608	20872	14723	42822	20990	24133	12091	14023	1440	1838	1440	38599	12009	10729	20608	20665	20193	15078	12631	20450	14939	20689	14966	14508	20659	20279	38823	20274	11222	10810	11221
ZZ72	2588	14231	20211	17764	20465	20476	19782	20283	19937	19771	38786	13733	22031	37814	20771	10292	27071	23417	20014	20652	14110	43048	20820	23681	3601	13520	10299	10700	10299	38831	11751	2194	20640	20758	20470	14357	12010	20807	14540	20834	14163	14029	20172	20487	38835	20610	11709	11296	11702
[truncated: 211 more columns]

## Sheet: Table S5
Table S5: Chi-square analysis of ARGs carried by CREC in healthy people and clinical sources.
Gene	X_squared	p.result
ble-MBL	99.2467	2.22931e-23
blaKPC-2	83.7341	5.66009e-20
aadA2	49.0796	2.4578e-12
blaNDM-5	46.7665	7.9967e-12
aph(3')-Ia	34.8663	3.53135e-09
sul3	33.2403	8.14437e-09
blaEC-5	32.9466	9.47257e-09
lnu(F)	28.4249	9.74069e-08
aac(3)-IVa	24.4038	7.81127e-07
aph(4)-Ia	24.2299	8.54965e-07
floR	20.9872	4.62372e-06
qnrS1	20.008	7.71198e-06
arr-2	19.9611	7.90337e-06
dfrA12	19.9357	8.00923e-06
blaOXA-10	18.429	1.76354e-05
tet(M)	17.0306	3.67825e-05
blaCTX-M-14	14.9852	0.000108358
cmlA1	10.3097	0.00132333
blaEC-18	10.1715	0.00142629
blaSHV-12	9.86148	0.00168775
blaNDM-1	4.70385	0.0300951
mcr-1.1	3.94772	0.0469349
aadA22	3.87427	0.0490318
aadA1	3.82591	0.0504659
blaEC-15	3.64311	0.0563016
dfrA17	3.51629	0.0607684
aadA5	3.30574	0.0690383
blaCTX-M-15	3.28402	0.0699575
aac(6')-Ib-AKT	3.13828	0.0764745
aac(3)-IIe	2.85644	0.091009
blaEC-19	2.67654	0.101837
dfrA14	2.67214	0.102119
tet(A)	2.53651	0.111241
blaCTX-M-27	2.48612	0.114854
aac(3)-IId	2.10541	0.146779
catA2	1.96356	0.161133
blaNDM-9	1.58485	0.208063
erm(42)	1.52321	0.217134
cmlA5	1.42118	0.23321
aph(6)-Id	1.23133	0.267148
blaOXA-1	1.21692	0.269965
catA1	1.14183	0.285266
qnrS2	0.851878	0.356022
aac(6')-Ib-D181Y	0.841745	0.358898
armA	0.81586	0.366393
blaCMY-42	0.81586	0.366393
blaCTX-M-199	0.81586	0.366393
blaDHA-1	0.81586	0.366393
blaIMP-4	0.81586	0.366393
qnrB4	0.81586	0.366393
tet(D)	0.81586	0.366393
blaTEM-150	0.633686	0.426007
dfrA1	0.633686	0.426007
dfrA27	0.633686	0.426007
blaNDM-39	0.59925	0.438864
bleO	0.425213	0.514347
sul2	0.310573	0.577329
blaCTX-M-65	0.303028	0.58199
oqxA	0.303028	0.58199
oqxB	0.303028	0.58199
blaLAP-2	0.279557	0.596992
mef(B)	0.279557	0.596992
aph(3'')-Ib	0.194207	0.659438
erm(B)	0.192456	0.66088
blaEC-13	0.181958	0.669696
sul1	0.13269	0.71566
aph(3')-IIa	0.111305	0.738663
mph(A)	0.0816412	0.775086
blaCMY-2	0.0808434	0.776158
rmtB1	0.0240446	0.876772
blaTEM-1	0.0200148	0.887496
aac(3)-IIg	0.0174653	0.894861
aac(6')-IIc	0.0174653	0.894861
arr-2b	0.0174653	0.894861
blaCMY-146	0.0174653	0.894861
blaCTX-M-153	0.0174653	0.894861
blaCTX-M-3	0.0174653	0.894861
blaCTX-M-64	0.0174653	0.894861
blaOXA-181	0.0174653	0.894861
blaTEM-20	0.0174653	0.894861
blaTEM-235	0.0174653	0.894861
cmlA6	0.0174653	0.894861
dfrA19	0.0174653	0.894861
dfrA5	0.0174653	0.894861
fosA4	0.0174653	0.894861
fosA7.5	0.0174653	0.894861
qepA4	0.0174653	0.894861
tet(B)	0.015817	0.899918
blaTEM-176	0.00805209	0.928499
catB3	1.57307e-29	1
arr-3	4.51341e-30	1
lnu(G)	6.80729e-30	1
qnrD1	6.80729e-30	1
tet(X4)	6.80729e-30	1
aac(6')-Ib-G	3.18492e-30	1
aadA8	3.18492e-30	1
aph(3')-VI	3.18492e-30	1
blaCARB-2	3.18492e-30	1
blaNDM-4	3.18492e-30	1
blaOXA-48	3.18492e-30	1
blaTEM-238	3.18492e-30	1
dfrA16	3.18492e-30	1
dfrA32	3.18492e-30	1
qnrA1	3.18492e-30	1
tet(J)	3.18492e-30	1
aac(6')-Il	3.18492e-30	1
aph(3')-VIa	3.18492e-30	1
blaCMY-172	3.18492e-30	1
blaNDM-6	3.18492e-30	1
aadA16	2.55943e-31	1
ant(2'')-Ia	2.79972e-32	1
blaCTX-M-55	2.44598e-31	1
blaEC-8	2.33479e-31	1
blaSFO-1	2.79972e-32	1
ere(A)	2.79972e-32	1
fosA3	0	1
mph(E)	1.12864e-31	1
msr(E)	1.12864e-31	1
oqxA2	2.79972e-32	1
tet(C)	2.79972e-32	1

## Sheet: Table S6
Table S6: Chi-square analysis of VFs carried by CREC in healthy people and clinical sources.
Gene	X_squared	p.result
chuS	60.7675	6.42287e-15
irp2	60.385	7.80035e-15
fyuA	56.0802	6.95735e-14
irp1	56.0802	6.95735e-14
ybtA	56.0802	6.95735e-14
ybtP	56.0802	6.95735e-14
ybtQ	56.0802	6.95735e-14
ybtS	56.0802	6.95735e-14
ybtT	56.0802	6.95735e-14
ybtU	56.0802	6.95735e-14
ybtX	56.0802	6.95735e-14
ybtE	54.1785	1.83078e-13
chuY	53.0122	3.3149e-13
chuU	50.8961	9.73853e-13
chuV	50.8961	9.73853e-13
chuW	50.8961	9.73853e-13
chuA	48.3595	3.54823e-12
chuT	43.1668	5.02665e-11
chuX	42.8062	6.04412e-11
papX	42.7317	6.27866e-11
kpsM	40.944	1.56653e-10
papI	37.6959	8.2678e-10
espL1	37.5979	8.69386e-10
papB	36.0897	1.88441e-09
espX5	34.5096	4.24149e-09
sat	34.0418	5.39419e-09
kpsD	32.4477	1.22445e-08
espX4	27.3052	1.73746e-07
espX1	27.0054	2.02887e-07
espR1	24.9854	5.77666e-07
aslA	21.9155	2.8492e-06
yagX/ecpC	21.7105	3.1705e-06
yagY/ecpB	21.7105	3.1705e-06
yagZ/ecpA	21.7105	3.1705e-06
ykgK/ecpR	21.7105	3.1705e-06
yagV/ecpE	20.7547	5.22039e-06
yagW/ecpD	17.1986	3.36689e-05
fdeC	16.6046	4.60397e-05
gspL	12.5216	0.000402275
iucA	12.4988	0.000407221
iucB	12.4988	0.000407221
iucC	12.4988	0.000407221
iutA	12.4988	0.000407221
fimB	11.8331	0.000581863
iucD	11.5364	0.000682473
gspH	8.82108	0.0029777
gspC	8.4332	0.00368432
gspG	8.19952	0.00419015
gspD	7.97424	0.00474478
gspE	7.38261	0.00658574
gspF	7.38261	0.00658574
gspM	7.07847	0.00780157
gspI	7.02312	0.0080464
gspK	6.64018	0.0099704
senB	5.98961	0.0143904
shuX	5.31328	0.0211635
gtrA	5.23054	0.0221937
gspJ	4.93634	0.0262977
papC	4.88433	0.0271015
papD	4.88433	0.0271015
papH	4.88433	0.0271015
papJ	4.88433	0.0271015
papK	4.88433	0.0271015
espY4	4.49665	0.0339613
shuA	4.49665	0.0339613
shuT	3.196	0.0738186
papG	2.85644	0.091009
espR4	2.62521	0.105179
papF	2.55814	0.109728
espY3	2.39861	0.121443
gtrB	2.00953	0.156314
hlyA	1.96356	0.161133
hlyB	1.96356	0.161133
hlyC	1.96356	0.161133
hlyD	1.96356	0.161133
kpsT	1.96356	0.161133
espY2	1.94878	0.162719
espR3	1.46119	0.226741
csgD	1.42118	0.23321
espX2	1.42118	0.23321
afaB-I	1.26951	0.259858
afaC-I	1.26951	0.259858
daaF	1.26951	0.259858
draP	1.26951	0.259858
sfaX	1.26951	0.259858
fimH	1.18722	0.275891
fimC	1.15281	0.282961
fimE	1.15281	0.282961
iroB	1.0873	0.297071
iroC	1.0873	0.297071
iroD	1.0873	0.297071
iroE	1.0873	0.297071
iroN	1.0873	0.297071
fimA	0.876391	0.349192
fimI	0.876391	0.349192
afaD	0.81586	0.366393
focC	0.81586	0.366393
focD	0.81586	0.366393
focF	0.81586	0.366393
focG	0.81586	0.366393
focH	0.81586	0.366393
ibeA	0.81586	0.366393
sfaB	0.81586	0.366393
sfaC	0.81586	0.366393
sfaD	0.81586	0.366393
sfaY	0.81586	0.366393
fimG	0.759345	0.383534
espY1	0.593594	0.441033
draA	0.552801	0.457176
shuS	0.500904	0.479103
fimF	0.481224	0.487868
csgG	0.279557	0.596992
entF	0.279557	0.596992
entS	0.279557	0.596992
fepA	0.279557	0.596992
fepG	0.279557	0.596992
fes	0.279557	0.596992
ompA	0.279557	0.596992
papE	0.162198	0.687141
draD	0.0886962	0.765841
draE2	0.0886962	0.765841
csgF	0.0587572	0.808471
aap/aspU	0.0174653	0.894861
afaA	0.0174653	0.894861
agg3B	0.0174653	0.894861
agg3C	0.0174653	0.894861
agg3D	0.0174653	0.894861
cnf1	0.0174653	0.894861
focA	0.0174653	0.894861
papA	0.0174653	0.894861
tcpC	0.0174653	0.894861
astA	0.00170332	0.96708
fimD	2.96866e-05	0.995653
csgB	3.18492e-30	1
entB	3.18492e-30	1
entC	3.18492e-30	1
entE	3.18492e-30	1
espL4	4.68407e-31	1
fepB	3.18492e-30	1
fepC	3.18492e-30	1
fepD	3.18492e-30	1
cesAB	3.18492e-30	1
cesD	3.18492e-30	1
cesD2	3.18492e-30	1
cesL	3.18492e-30	1
cesT	3.18492e-30	1
cif	3.18492e-30	1
eae	3.18492e-30	1
escC	3.18492e-30	1
escD	3.18492e-30	1
escE	3.18492e-30	1
escF	3.18492e-30	1
escG	3.18492e-30	1
escI	3.18492e-30	1
escJ	3.18492e-30	1
escL	3.18492e-30	1
escN	3.18492e-30	1
escO	3.18492e-30	1
escP	3.18492e-30	1
escR	3.18492e-30	1
escS	3.18492e-30	1
escT	3.18492e-30	1
escU	3.18492e-30	1
escV	3.18492e-30	1
espA	3.18492e-30	1
espB	3.18492e-30	1
espD	3.18492e-30	1
espG	3.18492e-30	1
espJ	3.18492e-30	1
etgA	3.18492e-30	1
map	3.18492e-30	1
nleA/espI	3.18492e-30	1
nleE	3.18492e-30	1
nleG7'	3.18492e-30	1
nleH1	3.18492e-30	1
sepD	3.18492e-30	1
sepL	3.18492e-30	1
sepQ/escQ	3.18492e-30	1
shuY	3.18492e-30	1
pic	2.79972e-32	1
vat	1.12864e-31	1
entA	NaN	NaN
entD	NaN	NaN
